# Supplementary material for: Neanderthal-derived variants increase SOX9 enhancer activity in craniofacial progenitors that shape jaw development
Source: Development. 2025 Nov 10;152(21):dev204779. doi: 10.1242/dev.204779 (PMC12669974; doi:10.1242/dev.204779)
Supplement: Table S1. scRNA-seq cluster marker gene expression for dual enhancer reporter. [file develop-152-204779-TableS1.xlsx]

## Sheet: Table S1
p_val	avg_log2FC	pct.1	pct.2	p_val_adj	cluster	gene
0	1.65328	0.799	0.232	0	PA1 CNCC	pdgfra
0	1.86413	0.794	0.233	0	PA1 CNCC	ahnak
0	2.17422	0.771	0.213	0	PA1 CNCC	adgra2
0	2.01159	0.774	0.217	0	PA1 CNCC	lpar1
0	1.84164	0.882	0.327	0	PA1 CNCC	krt18a.1
0	1.92282	0.771	0.232	0	PA1 CNCC	SCARF2
0	1.76473	0.747	0.229	0	PA1 CNCC	krt8
0	1.01617	0.874	0.357	0	PA1 CNCC	col5a1
0	0.76083	0.847	0.33	0	PA1 CNCC	col1a2
0	2.30114	0.698	0.181	0	PA1 CNCC	cspg4
0	1.7502	0.878	0.362	0	PA1 CNCC	LO018188.1
0	2.01229	0.758	0.243	0	PA1 CNCC	vasna
0	1.63726	0.862	0.349	0	PA1 CNCC	si:ch211-39i22.1
0	0.873698	0.963	0.452	0	PA1 CNCC	si:dkey-261h17.1
0	0.65022	0.822	0.314	0	PA1 CNCC	col1a1a
0	1.51976	0.769	0.264	0	PA1 CNCC	fbn2b
0	1.46863	0.989	0.496	0	PA1 CNCC	pmp22a
0	1.9258	0.69	0.197	0	PA1 CNCC	fli1a
0	2.38678	0.673	0.181	0	PA1 CNCC	dlx4a
0	2.20999	0.659	0.167	0	PA1 CNCC	si:dkey-16p21.8
0	1.84455	0.722	0.231	0	PA1 CNCC	notch2
0	1.41339	0.877	0.388	0	PA1 CNCC	mfap2
0	1.24677	0.709	0.223	0	PA1 CNCC	col2a1b
0	1.5775	0.676	0.197	0	PA1 CNCC	colec12
0	1.60669	0.719	0.24	0	PA1 CNCC	fgfrl1a
0	2.16276	0.652	0.178	0	PA1 CNCC	hmcn2
0	1.44385	0.854	0.389	0	PA1 CNCC	tpm4a
0	1.55961	0.681	0.22	0	PA1 CNCC	bhmt
0	1.5996	0.667	0.209	0	PA1 CNCC	twist1a
0	1.62848	0.658	0.205	0	PA1 CNCC	fibina
0	1.78533	0.702	0.251	0	PA1 CNCC	myo10
0	1.91421	0.646	0.199	0	PA1 CNCC	ror1
0	2.03825	0.606	0.162	0	PA1 CNCC	col6a4a
0	1.94516	0.634	0.195	0	PA1 CNCC	ror2
0	1.743	0.625	0.186	0	PA1 CNCC	six1a
0	1.78753	0.771	0.333	0	PA1 CNCC	dlx5a
0	1.8566	0.628	0.193	0	PA1 CNCC	cbfb
0	1.53184	0.841	0.409	0	PA1 CNCC	pleca
0	2.02291	0.619	0.192	0	PA1 CNCC	wnt5b
0	2.187	0.555	0.135	0	PA1 CNCC	barx1
0	2.14183	0.625	0.21	0	PA1 CNCC	mcm2
0	2.40631	0.485	0.099	0	PA1 CNCC	dlx4b
0	1.52065	0.87	0.487	0	PA1 CNCC	hmga2
0	2.00652	0.868	0.526	0	PA1 CNCC	trps1
0	1.42634	0.97	0.665	0	PA1 CNCC	rarga
0	1.6228	0.937	0.671	0	PA1 CNCC	hapln1a
0	0.605719	1	0.999	0	PA1 CNCC	rpl26
0	0.663521	1	0.999	0	PA1 CNCC	rpl3
0	0.657463	1	0.999	0	PA1 CNCC	rps12
0	0.701144	1	0.999	0	PA1 CNCC	rps3a
0	0.601943	1	0.999	0	PA1 CNCC	rps7
0	0.631583	1	1	0	PA1 CNCC	rplp0
0	0.676648	1	1	0	PA1 CNCC	rplp1
0	0.653438	1	1	0	PA1 CNCC	rplp2l
0	0.60748	1	1	0	PA1 CNCC	rps28
0	0.589647	1	1	0	PA1 CNCC	rps8a
0	0.668184	1	1	0	PA1 CNCC	si:dkey-151g10.6
4.69e-308	2.31622	0.521	0.135	1.26e-303	PA1 CNCC	cdca7a
4.2e-306	0.572457	1	1	1.13e-301	PA1 CNCC	rps24
1.02e-304	1.90801	0.686	0.256	2.73e-300	PA1 CNCC	nfic
1.92e-304	2.14063	0.556	0.152	5.16e-300	PA1 CNCC	crabp2b
2.36e-304	0.614085	1	1	6.35e-300	PA1 CNCC	rpl7
1.22e-302	0.598512	1	0.999	3.3e-298	PA1 CNCC	rpl10a
3.01e-302	0.570488	1	1	8.11e-298	PA1 CNCC	rps29
1.75e-301	0.558958	1	1	4.72e-297	PA1 CNCC	rpl21
2.54e-301	2.05458	0.571	0.166	6.84e-297	PA1 CNCC	nkd2a
1.36e-300	2.02672	0.544	0.144	3.67e-296	PA1 CNCC	phldb2a
1.5e-298	0.562144	1	1	4.04e-294	PA1 CNCC	rpl23
8.14e-298	0.706799	1	0.989	2.19e-293	PA1 CNCC	rpl5a
4.38e-297	0.76064	1	0.985	1.18e-292	PA1 CNCC	rpl22l1
1.15e-296	1.10985	0.886	0.446	3.1e-292	PA1 CNCC	fstl1b
1.48e-294	0.518331	1	1	3.99e-290	PA1 CNCC	rps25
1.93e-294	2.16941	0.555	0.167	5.19e-290	PA1 CNCC	mcm3
1.11e-291	0.552639	1	1	2.98e-287	PA1 CNCC	rps20
5.15e-291	1.9343	0.573	0.171	1.39e-286	PA1 CNCC	dlx6a
1.77e-290	0.527524	1	0.999	4.77e-286	PA1 CNCC	rpsa
1.31e-289	2.41101	0.445	0.093	3.52e-285	PA1 CNCC	dlx3b
7.23e-289	0.552035	1	1	1.95e-284	PA1 CNCC	rpl9
2.64e-288	0.561098	1	1	7.1e-284	PA1 CNCC	rps15a
9.27e-288	1.99649	0.577	0.182	2.5e-283	PA1 CNCC	cdca7b
4.98e-286	0.539693	1	0.999	1.34e-281	PA1 CNCC	rps27a
1.08e-285	0.567641	1	0.999	2.91e-281	PA1 CNCC	rps4x
1.11e-284	0.555423	1	1	3e-280	PA1 CNCC	rpl36a
1.22e-284	0.585759	1	1	3.28e-280	PA1 CNCC	rps26l
2.67e-283	2.55151	0.43	0.089	7.19e-279	PA1 CNCC	XLOC-003136
4.6e-283	0.970014	0.669	0.209	1.24e-278	PA1 CNCC	col11a1b
1.16e-282	0.592553	1	1	3.11e-278	PA1 CNCC	rps2
6.4e-281	0.523937	1	1	1.72e-276	PA1 CNCC	rpl13
8.61e-281	1.75653	0.619	0.206	2.32e-276	PA1 CNCC	rxraa
1.25e-280	1.13742	0.731	0.277	3.37e-276	PA1 CNCC	sgcd
2.41e-279	2.06393	0.598	0.215	6.5e-275	PA1 CNCC	hells
8.73e-279	1.4161	0.71	0.264	2.35e-274	PA1 CNCC	lsp1
1.4e-278	2.01102	0.579	0.194	3.77e-274	PA1 CNCC	mcm5
2.64e-277	0.537725	1	1	7.11e-273	PA1 CNCC	rpl7a
3.91e-276	0.514286	1	0.999	1.05e-271	PA1 CNCC	rps23
1.49e-275	2.19631	0.491	0.125	4.01e-271	PA1 CNCC	CU929237.1
9.36e-274	1.80294	0.668	0.263	2.52e-269	PA1 CNCC	bmpr1ab
1.55e-272	1.75749	0.638	0.232	4.17e-268	PA1 CNCC	palm2
2.57e-271	0.586755	1	0.998	6.93e-267	PA1 CNCC	rpl29
6.32e-271	0.528388	1	0.999	1.7e-266	PA1 CNCC	rpl17
1.16e-268	0.513909	1	1	3.12e-264	PA1 CNCC	rpl30
5.22e-267	1.64203	0.589	0.184	1.41e-262	PA1 CNCC	mrc2
1.3e-265	0.538611	1	1	3.51e-261	PA1 CNCC	rpl39
7.41e-265	0.683373	1	0.988	2e-260	PA1 CNCC	pabpc1a
1.77e-263	0.515028	1	0.999	4.78e-259	PA1 CNCC	rps11
4e-263	0.684094	1	0.985	1.08e-258	PA1 CNCC	rpl5b
5.28e-263	1.18521	0.877	0.495	1.42e-258	PA1 CNCC	yap1
2.28e-262	1.90267	0.6	0.225	6.14e-258	PA1 CNCC	mcm6
4.02e-262	1.8343	0.575	0.188	1.08e-257	PA1 CNCC	sept9a
2.25e-261	0.875928	0.99	0.881	6.06e-257	PA1 CNCC	zgc:56493
6.72e-261	2.01516	0.495	0.135	1.81e-256	PA1 CNCC	rin3
1.2e-260	2.17568	0.473	0.124	3.24e-256	PA1 CNCC	tmem119b
3.53e-260	1.15536	0.52	0.142	9.52e-256	PA1 CNCC	fmoda
8.31e-260	1.34823	0.6	0.188	2.24e-255	PA1 CNCC	dcn
2.21e-258	0.524851	1	0.999	5.94e-254	PA1 CNCC	rps9
2.63e-258	0.516034	1	1	7.08e-254	PA1 CNCC	rpl37
1.53e-257	0.522648	1	1	4.12e-253	PA1 CNCC	rpl24
3.26e-257	0.559429	1	0.999	8.79e-253	PA1 CNCC	rpl23a
2.3e-256	0.523127	1	0.999	6.2e-252	PA1 CNCC	eef2b
2.63e-256	0.520217	1	0.999	7.07e-252	PA1 CNCC	rpl18a
3.3e-256	1.27693	0.612	0.204	8.89e-252	PA1 CNCC	dlx2a
8.02e-256	1.67275	0.638	0.246	2.16e-251	PA1 CNCC	rgmd
1.04e-253	0.509403	1	0.999	2.81e-249	PA1 CNCC	rpl13a
2.08e-253	0.50948	1	1	5.62e-249	PA1 CNCC	rpl8
4e-253	1.37113	0.778	0.391	1.08e-248	PA1 CNCC	ptk7a
2.45e-252	1.85931	0.568	0.188	6.59e-248	PA1 CNCC	BX539336.1
5.57e-251	0.546248	1	0.999	1.5e-246	PA1 CNCC	rpl12
6.74e-251	1.82892	0.48	0.129	1.81e-246	PA1 CNCC	col6a2
6.97e-251	0.618192	1	0.997	1.88e-246	PA1 CNCC	serbp1a
2.11e-247	1.95979	0.548	0.191	5.68e-243	PA1 CNCC	mcm4
5.89e-247	1.30119	0.6	0.199	1.59e-242	PA1 CNCC	serpinh1b
6.57e-247	0.552578	1	0.998	1.77e-242	PA1 CNCC	rps17
6.38e-246	0.493797	1	1	1.72e-241	PA1 CNCC	rps19
1.09e-244	0.550327	1	0.999	2.93e-240	PA1 CNCC	rpl38
3.27e-244	2.12843	0.461	0.124	8.8e-240	PA1 CNCC	mir199-2
3.24e-243	0.536827	1	0.999	8.74e-239	PA1 CNCC	rps6
4.56e-243	0.485334	1	0.999	1.23e-238	PA1 CNCC	rps5
5.05e-243	0.526055	1	0.999	1.36e-238	PA1 CNCC	rpl11
1.19e-240	0.505866	1	0.999	3.2e-236	PA1 CNCC	rps13
4.38e-240	0.479742	1	1	1.18e-235	PA1 CNCC	rpl28
1.67e-238	0.913056	0.98	0.855	4.5e-234	PA1 CNCC	eif5a2
9.03e-238	0.736804	0.875	0.495	2.43e-233	PA1 CNCC	sparc
1.56e-237	0.479254	1	0.999	4.21e-233	PA1 CNCC	rpl36
1.88e-237	0.536374	1	0.999	5.06e-233	PA1 CNCC	rplp2
2.74e-237	0.500015	1	0.999	7.38e-233	PA1 CNCC	rpl35a
3.5e-236	0.487749	1	1	9.42e-232	PA1 CNCC	zgc:114188
4.78e-236	2.02689	0.5	0.154	1.29e-231	PA1 CNCC	MDFI
1.55e-234	0.509609	1	1	4.19e-230	PA1 CNCC	rpl18
1.58e-234	0.494542	1	1	4.27e-230	PA1 CNCC	rps14
3.46e-234	1.31699	0.631	0.234	9.31e-230	PA1 CNCC	si:ch211-286o17.1
1.18e-233	0.511098	1	0.999	3.17e-229	PA1 CNCC	rpl27a
7.39e-233	1.76284	0.53	0.173	1.99e-228	PA1 CNCC	tns2a
4.68e-230	0.844237	0.618	0.215	1.26e-225	PA1 CNCC	dlx1a
1.8e-229	1.25394	0.739	0.353	4.84e-225	PA1 CNCC	asph
4.15e-229	1.57477	0.665	0.28	1.12e-224	PA1 CNCC	plxnb2a
3.77e-228	0.47591	1	0.999	1.02e-223	PA1 CNCC	rpl27
1.57e-227	2.8178	0.383	0.09	4.22e-223	PA1 CNCC	fgfbp2b
1.98e-227	0.438252	1	0.999	5.32e-223	PA1 CNCC	rps27.1
7.34e-227	2.13	0.451	0.126	1.98e-222	PA1 CNCC	prrx1b
7.9e-226	0.457537	1	1	2.13e-221	PA1 CNCC	faua
6.45e-225	1.87563	0.476	0.142	1.74e-220	PA1 CNCC	itga5
3.25e-222	0.576189	1	0.994	8.76e-218	PA1 CNCC	rpl4
3.41e-222	0.478618	1	0.999	9.17e-218	PA1 CNCC	rpl10
6.05e-222	1.46356	0.596	0.226	1.63e-217	PA1 CNCC	sh3pxd2b
7.41e-222	1.88981	0.447	0.124	2e-217	PA1 CNCC	vstm4b
1.51e-220	1.50741	0.532	0.173	4.07e-216	PA1 CNCC	fkbp7
9.69e-220	1.76693	0.46	0.132	2.61e-215	PA1 CNCC	col6a1
1.18e-218	0.924125	0.964	0.844	3.18e-214	PA1 CNCC	nap1l1
9.24e-218	1.85407	0.5	0.165	2.49e-213	PA1 CNCC	cyyr1
7.93e-217	1.17484	0.546	0.182	2.14e-212	PA1 CNCC	tgfbi
2.34e-215	0.45793	1	0.999	6.3e-211	PA1 CNCC	rpl14
5.1e-215	2.07189	0.437	0.126	1.37e-210	PA1 CNCC	meis1a
6.25e-214	1.08285	0.869	0.571	1.68e-209	PA1 CNCC	ahcy
1.63e-211	0.45433	1	1	4.38e-207	PA1 CNCC	rpl31
5.28e-211	1.40988	0.635	0.27	1.42e-206	PA1 CNCC	ptbp1b
4.2e-210	0.445747	1	0.999	1.13e-205	PA1 CNCC	uba52
4.48e-210	0.462825	1	0.999	1.21e-205	PA1 CNCC	rps15
8.18e-210	0.510265	1	0.999	2.2e-205	PA1 CNCC	rpl15
9.62e-210	1.48085	0.514	0.167	2.59e-205	PA1 CNCC	mmp14a
5.72e-208	1.5992	0.567	0.22	1.54e-203	PA1 CNCC	ralbb
6.09e-208	1.00026	0.888	0.56	1.64e-203	PA1 CNCC	tns1b
9.24e-207	0.426713	1	1	2.49e-202	PA1 CNCC	eef1a1l1
1.73e-206	1.59836	0.522	0.182	4.65e-202	PA1 CNCC	ahr2
4.66e-206	1.90956	0.57	0.232	1.26e-201	PA1 CNCC	bmpr1ba
1.9e-204	1.7587	0.463	0.144	5.12e-200	PA1 CNCC	sema3bl
2.51e-203	0.44429	1	0.999	6.75e-199	PA1 CNCC	rps10
1.97e-202	0.962083	0.992	0.956	5.3e-198	PA1 CNCC	si:ch73-281n10.2
8.45e-202	0.712096	0.707	0.332	2.28e-197	PA1 CNCC	bnc2
9.65e-202	1.46592	0.522	0.18	2.6e-197	PA1 CNCC	ms4a17a.9
1.85e-201	2.00216	0.422	0.122	4.99e-197	PA1 CNCC	epha2b
1.69e-200	1.84175	0.438	0.131	4.56e-196	PA1 CNCC	sult6b1
4.19e-200	0.443812	1	0.999	1.13e-195	PA1 CNCC	rpl22
8.2e-200	0.890907	0.947	0.713	2.21e-195	PA1 CNCC	msna
6.81e-199	2.32416	0.345	0.08	1.83e-194	PA1 CNCC	metrnlb
1.31e-198	1.44087	0.526	0.187	3.53e-194	PA1 CNCC	col12a1a
5e-198	1.4339	0.521	0.181	1.35e-193	PA1 CNCC	plod1a
2.88e-197	1.95893	0.393	0.105	7.76e-193	PA1 CNCC	twist1b
1.04e-196	1.19373	0.734	0.395	2.81e-192	PA1 CNCC	slit3
4.09e-195	1.68231	0.449	0.137	1.1e-190	PA1 CNCC	tgfb2
1.03e-194	0.511754	1	0.997	2.78e-190	PA1 CNCC	eef1b2
1.35e-193	0.478051	1	0.999	3.64e-189	PA1 CNCC	rpl34
1.94e-193	0.419849	1	1	5.23e-189	PA1 CNCC	rpl32
2.54e-192	1.65104	0.524	0.2	6.83e-188	PA1 CNCC	net1
8.51e-192	1.5642	0.622	0.301	2.29e-187	PA1 CNCC	dkc1
5.61e-191	0.471347	1	0.998	1.51e-186	PA1 CNCC	rps16
1.59e-190	0.418589	1	1	4.27e-186	PA1 CNCC	tpt1
3.79e-189	2.35222	0.34	0.082	1.02e-184	PA1 CNCC	hand2
3.89e-189	1.29189	0.553	0.22	1.05e-184	PA1 CNCC	rbp5
1.65e-188	0.480751	1	0.999	4.44e-184	PA1 CNCC	rps3
9.24e-188	2.83748	0.28	0.053	2.49e-183	PA1 CNCC	nkx3.2
8.22e-187	1.3925	0.558	0.22	2.21e-182	PA1 CNCC	p4ha1b
8.58e-187	1.69944	0.46	0.153	2.31e-182	PA1 CNCC	stard9
2.64e-186	2.05872	0.391	0.113	7.1e-182	PA1 CNCC	slc43a1a
4.68e-186	0.392726	1	1	1.26e-181	PA1 CNCC	rps21
1.22e-185	0.431672	1	0.999	3.28e-181	PA1 CNCC	rpl35
5.2e-185	1.17555	0.846	0.59	1.4e-180	PA1 CNCC	sox5
2.55e-183	1.50351	0.494	0.175	6.87e-179	PA1 CNCC	arhgap31
3.87e-183	1.74049	0.71	0.435	1.04e-178	PA1 CNCC	npm1a
2.74e-182	1.62265	0.475	0.167	7.37e-178	PA1 CNCC	vasnb
1.06e-181	1.9127	0.386	0.109	2.84e-177	PA1 CNCC	arhgef40
1.67e-181	1.28925	0.535	0.206	4.5e-177	PA1 CNCC	col12a1b
2.15e-181	2.16388	0.49	0.196	5.8e-177	PA1 CNCC	wwp2
2.31e-181	2.19267	0.33	0.079	6.23e-177	PA1 CNCC	sim2
2.67e-181	1.46582	0.516	0.196	7.18e-177	PA1 CNCC	jun
9.77e-181	1.74411	0.476	0.173	2.63e-176	PA1 CNCC	ccdc187
1.55e-180	2.08472	0.348	0.088	4.16e-176	PA1 CNCC	rargb
1.72e-180	1.5198	0.648	0.328	4.63e-176	PA1 CNCC	CR848683.2
1.3e-178	2.71523	0.322	0.08	3.49e-174	PA1 CNCC	smoc1
1.87e-178	0.946401	0.849	0.525	5.05e-174	PA1 CNCC	boc
2.54e-178	0.670829	0.837	0.501	6.84e-174	PA1 CNCC	mab21l2
8.02e-176	2.02091	0.369	0.105	2.16e-171	PA1 CNCC	sall4
2.68e-175	1.58734	0.493	0.182	7.23e-171	PA1 CNCC	prkd3
2.89e-175	1.74266	0.433	0.143	7.77e-171	PA1 CNCC	twist3
1.1e-174	1.33673	0.485	0.171	2.96e-170	PA1 CNCC	fn1a
1.08e-172	0.982658	0.817	0.526	2.91e-168	PA1 CNCC	ccnd1
3.93e-172	1.62998	0.456	0.16	1.06e-167	PA1 CNCC	s1pr2
1.92e-170	1.63221	0.398	0.123	5.17e-166	PA1 CNCC	lhx6
4.68e-170	1.25669	0.651	0.331	1.26e-165	PA1 CNCC	rrbp1a
7.22e-170	1.13714	0.626	0.282	1.94e-165	PA1 CNCC	tln1
1.02e-169	1.49402	0.652	0.343	2.76e-165	PA1 CNCC	sox9a
3.16e-169	2.00244	0.341	0.09	8.52e-165	PA1 CNCC	si:ch211-156j16.1
6.17e-169	2.09402	0.357	0.102	1.66e-164	PA1 CNCC	abtb2b
4.31e-168	0.723253	0.964	0.83	1.16e-163	PA1 CNCC	foxp4
2.88e-166	1.56279	0.497	0.198	7.74e-162	PA1 CNCC	abl1
5.19e-166	1.37162	0.526	0.215	1.4e-161	PA1 CNCC	slc38a5b
1.66e-164	1.31557	0.801	0.591	4.48e-160	PA1 CNCC	epha4b
3.53e-164	1.76367	0.382	0.116	9.52e-160	PA1 CNCC	CU138547.1
4.69e-164	0.762042	0.927	0.703	1.26e-159	PA1 CNCC	stmn1a
5.19e-164	1.52479	0.441	0.152	1.4e-159	PA1 CNCC	ppfibp1a
5.58e-164	1.73892	0.401	0.129	1.5e-159	PA1 CNCC	prrx1a
8.16e-164	1.17492	0.584	0.254	2.2e-159	PA1 CNCC	KCTD15
1.28e-163	0.421906	1	0.999	3.45e-159	PA1 CNCC	rps26
1.05e-162	0.905588	0.889	0.65	2.84e-158	PA1 CNCC	adgrl2a
1.7e-162	1.29529	0.604	0.287	4.57e-158	PA1 CNCC	ccnd2a
1.81e-162	0.576631	1	0.998	4.86e-158	PA1 CNCC	hmga1a
4.85e-162	1.64881	0.465	0.174	1.31e-157	PA1 CNCC	stox1
1.42e-161	0.964576	0.872	0.618	3.82e-157	PA1 CNCC	si:ch211-263k4.2
2.08e-161	0.475026	1	0.998	5.61e-157	PA1 CNCC	rpl6
7.29e-159	1.82258	0.377	0.118	1.96e-154	PA1 CNCC	mmp2
2.28e-158	0.63004	0.985	0.959	6.14e-154	PA1 CNCC	sec61g
5.4e-158	1.71157	0.368	0.111	1.45e-153	PA1 CNCC	nradd
1.45e-157	1.50177	0.49	0.195	3.9e-153	PA1 CNCC	prkd2
3.7e-157	1.14092	0.925	0.845	9.97e-153	PA1 CNCC	ncl
4.63e-157	1.13994	0.524	0.21	1.25e-152	PA1 CNCC	fkbp9
6.53e-157	0.347278	1	1	1.76e-152	PA1 CNCC	rpl19
9.52e-157	1.46274	0.523	0.227	2.57e-152	PA1 CNCC	uhrf1
1.39e-156	1.55405	0.488	0.2	3.75e-152	PA1 CNCC	bzw1b
4.7e-156	1.44281	0.414	0.138	1.26e-151	PA1 CNCC	antxr2a
7.52e-155	1.37097	0.5	0.201	2.02e-150	PA1 CNCC	adam19a
7.82e-154	1.12918	0.68	0.379	2.11e-149	PA1 CNCC	ak2
1.3e-153	1.94853	0.348	0.105	3.51e-149	PA1 CNCC	rassf8a
1.34e-153	1.58678	0.481	0.198	3.61e-149	PA1 CNCC	erf
1.38e-153	1.13518	0.686	0.39	3.7e-149	PA1 CNCC	selenoh
1.32e-152	1.32495	0.545	0.24	3.56e-148	PA1 CNCC	myh9b
3.46e-151	0.619097	0.983	0.912	9.33e-147	PA1 CNCC	serf2
4.24e-150	0.405262	1	0.999	1.14e-145	PA1 CNCC	rack1
7.5e-150	0.582903	0.998	0.985	2.02e-145	PA1 CNCC	hmgb2b
7.12e-149	1.59028	0.404	0.14	1.92e-144	PA1 CNCC	nhsl1a
1.1e-148	1.78496	0.456	0.185	2.96e-144	PA1 CNCC	si:dkey-22o22.2
2.23e-148	1.37231	0.545	0.252	6.01e-144	PA1 CNCC	erfl3
1.28e-147	1.01959	0.744	0.462	3.44e-143	PA1 CNCC	hdlbpa
4.1e-147	1.74092	0.366	0.117	1.1e-142	PA1 CNCC	dact3a
7.27e-146	1.29862	0.483	0.194	1.96e-141	PA1 CNCC	mmp14b
3.12e-144	1.11914	0.711	0.45	8.39e-140	PA1 CNCC	mcm7
3.18e-144	1.45683	0.521	0.241	8.57e-140	PA1 CNCC	rsl1d1
4.33e-144	0.887928	0.532	0.236	1.17e-139	PA1 CNCC	nfixb
4.92e-144	1.61272	0.405	0.145	1.33e-139	PA1 CNCC	iqgap1
2.53e-143	1.6376	0.43	0.164	6.82e-139	PA1 CNCC	prickle1b
2.57e-143	0.411005	1	0.998	6.93e-139	PA1 CNCC	nme2b.1
3.29e-143	1.74245	0.339	0.103	8.86e-139	PA1 CNCC	si:ch1073-291c23.2
4.99e-143	0.361287	1	0.999	1.34e-138	PA1 CNCC	naca
5.33e-143	1.62721	0.375	0.125	1.44e-138	PA1 CNCC	zgc:110716
9.38e-143	1.097	0.619	0.31	2.53e-138	PA1 CNCC	fermt2
1.02e-142	1.72627	0.367	0.122	2.75e-138	PA1 CNCC	ifi30
1.42e-142	2.0105	0.294	0.078	3.83e-138	PA1 CNCC	six4a
2.17e-142	0.760981	0.908	0.749	5.84e-138	PA1 CNCC	adh5
2.27e-142	1.00661	0.699	0.403	6.11e-138	PA1 CNCC	COX7A2 (1 of many)
3.35e-142	0.913394	0.724	0.401	9.02e-138	PA1 CNCC	gli2a
4.6e-142	1.22702	0.701	0.454	1.24e-137	PA1 CNCC	nop58
9.35e-142	1.44623	0.441	0.171	2.52e-137	PA1 CNCC	zgc:153675
9e-141	1.33623	0.542	0.262	2.43e-136	PA1 CNCC	nme3
1.61e-140	1.42111	0.435	0.166	4.33e-136	PA1 CNCC	fmnl3
3.38e-140	2.18191	0.27	0.067	9.11e-136	PA1 CNCC	snai2
6.59e-140	1.58962	0.383	0.133	1.77e-135	PA1 CNCC	antxr1c
7.05e-140	0.674892	0.997	0.928	1.9e-135	PA1 CNCC	hmgb2a
1.91e-139	1.14533	0.61	0.313	5.13e-135	PA1 CNCC	lhfpl2a
2.54e-139	2.04139	0.286	0.076	6.85e-135	PA1 CNCC	zgc:66479
4.96e-139	1.62602	0.355	0.115	1.33e-134	PA1 CNCC	efemp2a
6.42e-139	1.04658	0.617	0.301	1.73e-134	PA1 CNCC	fndc3ba
8.4e-139	2.24748	0.312	0.093	2.26e-134	PA1 CNCC	il16
1.21e-137	1.74189	0.335	0.104	3.27e-133	PA1 CNCC	zgc:110626
1.73e-137	0.309887	1	1	4.67e-133	PA1 CNCC	ybx1
2.94e-137	0.624435	0.898	0.679	7.92e-133	PA1 CNCC	qkia
3.27e-137	1.79947	0.355	0.12	8.8e-133	PA1 CNCC	rbl1
5.46e-136	1.91773	0.311	0.091	1.47e-131	PA1 CNCC	foxc1b
1.4e-135	0.719516	0.911	0.801	3.77e-131	PA1 CNCC	ssr3
4.51e-135	2.03472	0.283	0.077	1.21e-130	PA1 CNCC	st3gal4
1.11e-134	0.446179	1	0.991	2.99e-130	PA1 CNCC	ran
1.24e-134	2.09157	0.294	0.083	3.35e-130	PA1 CNCC	foxd1
4.83e-134	0.7909	0.887	0.721	1.3e-129	PA1 CNCC	ssr2
5.05e-134	0.999787	0.578	0.271	1.36e-129	PA1 CNCC	CABZ01039304.1
5.41e-134	2.14826	0.269	0.069	1.46e-129	PA1 CNCC	si:dkeyp-44a8.4
1.38e-133	1.31328	0.555	0.272	3.71e-129	PA1 CNCC	nhsl2
2.51e-133	2.06242	0.269	0.07	6.75e-129	PA1 CNCC	orc6
4.1e-133	1.09712	0.532	0.243	1.11e-128	PA1 CNCC	eya1
5.56e-133	1.42481	0.498	0.233	1.5e-128	PA1 CNCC	mdc1
1.02e-132	1.8664	0.312	0.094	2.74e-128	PA1 CNCC	itga8
1.32e-132	0.967624	0.651	0.34	3.55e-128	PA1 CNCC	myo1b
2.11e-132	1.12992	0.538	0.248	5.67e-128	PA1 CNCC	pdzrn3b
3.88e-132	0.898362	0.872	0.708	1.04e-127	PA1 CNCC	spred2b
4.97e-132	0.984448	0.707	0.407	1.34e-127	PA1 CNCC	tcf7l1a
7.84e-132	0.697918	0.478	0.186	2.11e-127	PA1 CNCC	krt18b
1.84e-131	1.7586	0.4	0.156	4.96e-127	PA1 CNCC	apln
3.59e-131	2.23526	0.251	0.062	9.66e-127	PA1 CNCC	ociad2
7.31e-131	2.15927	0.313	0.098	1.97e-126	PA1 CNCC	grem2b
1.46e-130	0.915741	0.873	0.738	3.94e-126	PA1 CNCC	hsp90b1
1.61e-130	1.2539	0.511	0.236	4.35e-126	PA1 CNCC	aldh9a1a.1
2.44e-130	1.79573	0.395	0.152	6.57e-126	PA1 CNCC	hs3st3b1b
4.15e-129	0.769073	0.852	0.657	1.12e-124	PA1 CNCC	fkbp3
8.41e-129	1.94116	0.294	0.087	2.26e-124	PA1 CNCC	fah
1.14e-128	1.27293	0.411	0.156	3.07e-124	PA1 CNCC	flna
2.37e-128	2.0677	0.262	0.068	6.37e-124	PA1 CNCC	msx1a
3.82e-128	1.65728	0.324	0.102	1.03e-123	PA1 CNCC	tril
6.41e-128	2.01565	0.26	0.067	1.73e-123	PA1 CNCC	twist2
1.05e-127	2.27199	0.291	0.087	2.82e-123	PA1 CNCC	angpt1
1.55e-127	1.25756	0.416	0.16	4.17e-123	PA1 CNCC	rrbp1b
1.65e-127	1.63998	0.331	0.107	4.45e-123	PA1 CNCC	phlda3
2.35e-127	1.21048	0.544	0.267	6.32e-123	PA1 CNCC	kank2
2.6e-127	2.00833	0.256	0.065	7e-123	PA1 CNCC	arpc1b
3.43e-127	2.16155	0.258	0.067	9.23e-123	PA1 CNCC	gsc
9.52e-127	1.58294	0.408	0.161	2.57e-122	PA1 CNCC	mecom
1.84e-126	1.2551	0.451	0.189	4.97e-122	PA1 CNCC	efnb2b
1.85e-126	2.1274	0.321	0.105	4.99e-122	PA1 CNCC	hsd11b2
1.92e-126	0.416539	1	1	5.16e-122	PA1 CNCC	rps18
7.48e-126	1.45132	0.503	0.245	2.02e-121	PA1 CNCC	nop2
6.91e-125	1.78701	0.304	0.093	1.86e-120	PA1 CNCC	cped1
1.1e-124	1.79688	0.311	0.099	2.95e-120	PA1 CNCC	il17rd
1.61e-124	0.68718	0.9	0.745	4.33e-120	PA1 CNCC	ssr4
6.37e-124	0.786939	0.865	0.667	1.71e-119	PA1 CNCC	tcf12
1.92e-122	1.68145	0.325	0.108	5.18e-118	PA1 CNCC	tmem263
2.03e-122	0.503396	0.997	0.99	5.46e-118	PA1 CNCC	nucks1a
2.84e-122	1.74107	0.28	0.081	7.64e-118	PA1 CNCC	osr1
2.97e-122	1.29054	0.389	0.145	7.99e-118	PA1 CNCC	fkbp14
1.8e-121	1.59304	0.408	0.169	4.84e-117	PA1 CNCC	msh6
4.66e-121	0.524356	0.945	0.754	1.26e-116	PA1 CNCC	id1
3.43e-120	1.05653	0.493	0.221	9.23e-116	PA1 CNCC	metrnla
4.05e-120	0.545781	0.981	0.938	1.09e-115	PA1 CNCC	eif5a
7.44e-120	0.999443	0.767	0.574	2e-115	PA1 CNCC	nop56
9.53e-120	0.255963	1	1	2.57e-115	PA1 CNCC	hsp90ab1
1.8e-119	1.90591	0.276	0.081	4.84e-115	PA1 CNCC	asap3
3.19e-119	1.02215	0.547	0.264	8.6e-115	PA1 CNCC	pls3
8.56e-119	1.08844	0.581	0.31	2.31e-114	PA1 CNCC	tram1
1e-117	0.545528	0.98	0.944	2.7e-113	PA1 CNCC	nsa2
1.99e-117	0.864824	0.704	0.433	5.35e-113	PA1 CNCC	eef1da
2.19e-117	1.21857	0.382	0.142	5.9e-113	PA1 CNCC	lrrc17
6.96e-117	1.31508	0.453	0.204	1.88e-112	PA1 CNCC	clint1a
2.05e-116	0.841719	0.814	0.574	5.52e-112	PA1 CNCC	fat1a
5.31e-116	1.36214	0.483	0.237	1.43e-111	PA1 CNCC	nhp2
7.41e-116	0.427619	1	0.995	2e-111	PA1 CNCC	h2afvb
8.92e-116	1.14536	0.353	0.126	2.4e-111	PA1 CNCC	ednraa
1.04e-115	0.571627	0.961	0.9	2.79e-111	PA1 CNCC	eef1db
1.39e-115	1.98054	0.263	0.075	3.76e-111	PA1 CNCC	nfatc1
6.81e-115	0.626232	0.961	0.923	1.83e-110	PA1 CNCC	cbx5
2.02e-114	1.19919	0.445	0.191	5.44e-110	PA1 CNCC	cdc42ep5
3.59e-114	1.6723	0.308	0.102	9.66e-110	PA1 CNCC	CU929240.1
3.86e-114	1.69317	0.321	0.111	1.04e-109	PA1 CNCC	plekhg2
6.07e-114	0.330987	1	1	1.63e-109	PA1 CNCC	hspa8
5.52e-113	1.89364	0.25	0.069	1.49e-108	PA1 CNCC	snai1a
8.28e-113	1.43226	0.377	0.149	2.23e-108	PA1 CNCC	cyfip1
1.02e-112	0.735345	0.427	0.175	2.76e-108	PA1 CNCC	postnb
7.43e-112	1.34354	0.338	0.121	2e-107	PA1 CNCC	col27a1b
7.9e-112	1.91103	0.251	0.07	2.13e-107	PA1 CNCC	mir214a
1.35e-111	1.25394	0.518	0.272	3.62e-107	PA1 CNCC	ddx18
1.35e-111	0.342438	1	0.999	3.64e-107	PA1 CNCC	ppiaa
2.18e-111	1.41536	0.419	0.184	5.88e-107	PA1 CNCC	aldob
2.25e-111	1.36598	0.39	0.159	6.07e-107	PA1 CNCC	p3h1
3.24e-111	0.610511	0.914	0.737	8.72e-107	PA1 CNCC	anp32b
3.92e-111	0.647315	0.959	0.928	1.06e-106	PA1 CNCC	sem1
4.8e-111	1.04762	0.499	0.234	1.29e-106	PA1 CNCC	cnn3a
4.98e-111	1.95497	0.254	0.073	1.34e-106	PA1 CNCC	fgfrl1b
3e-110	0.522731	1	0.998	8.07e-106	PA1 CNCC	hmgn2
9.86e-110	1.42501	0.423	0.189	2.66e-105	PA1 CNCC	bmp1a
1.55e-109	1.88282	0.257	0.076	4.17e-105	PA1 CNCC	ppp1r13l
4.65e-109	1.25185	0.422	0.185	1.25e-104	PA1 CNCC	itgb1a
5.05e-109	1.97152	0.285	0.094	1.36e-104	PA1 CNCC	anxa3b
6.52e-109	1.27374	0.443	0.201	1.76e-104	PA1 CNCC	stom
9.46e-109	1.02522	0.537	0.273	2.55e-104	PA1 CNCC	lrp5
1.64e-108	1.87209	0.268	0.083	4.41e-104	PA1 CNCC	dnmt3bb.1
1.72e-108	1.37836	0.4	0.171	4.64e-104	PA1 CNCC	flot1b
1.72e-108	0.563631	0.378	0.145	4.64e-104	PA1 CNCC	col1a1b
4.42e-108	1.29946	0.384	0.156	1.19e-103	PA1 CNCC	tnfsf10l
4.82e-108	1.24301	0.486	0.245	1.3e-103	PA1 CNCC	si:ch73-308l14.2
8.8e-108	1.82984	0.293	0.098	2.37e-103	PA1 CNCC	piezo2a.2
3.98e-107	1.44571	0.304	0.102	1.07e-102	PA1 CNCC	rpe65b
4.84e-107	1.6636	0.337	0.128	1.3e-102	PA1 CNCC	pde3a
1.8e-106	1.60786	0.31	0.109	4.85e-102	PA1 CNCC	rreb1b
3.62e-106	1.56553	0.275	0.086	9.74e-102	PA1 CNCC	ccdc80l2
3.96e-106	0.997756	0.575	0.313	1.07e-101	PA1 CNCC	fam53b
7.2e-106	0.865556	0.716	0.46	1.94e-101	PA1 CNCC	kirrel1a
1.24e-105	1.26619	0.423	0.186	3.34e-101	PA1 CNCC	si:dkey-40c11.2
1.51e-105	1.29343	0.483	0.248	4.07e-101	PA1 CNCC	si:ch211-217k17.7
7.22e-105	1.01445	0.628	0.388	1.94e-100	PA1 CNCC	serp1
1.11e-104	1.86944	0.267	0.085	2.98e-100	PA1 CNCC	MDFIC
1.24e-104	0.555875	0.761	0.545	3.34e-100	PA1 CNCC	cdh11
1.45e-104	1.32604	0.4	0.173	3.9e-100	PA1 CNCC	utrn
1.55e-104	1.86278	0.27	0.087	4.18e-100	PA1 CNCC	eva1a
2.25e-104	0.973685	0.739	0.544	6.06e-100	PA1 CNCC	nasp
1.16e-103	1.1315	0.374	0.153	3.13e-99	PA1 CNCC	arid3c
1.32e-103	1.14642	0.632	0.41	3.56e-99	PA1 CNCC	fbl
7.61e-103	1.17384	0.35	0.132	2.05e-98	PA1 CNCC	cd248b
1.13e-102	1.23131	0.344	0.13	3.04e-98	PA1 CNCC	adamts10
1.32e-102	0.839281	0.571	0.296	3.56e-98	PA1 CNCC	sdc2
2.72e-102	1.1178	0.427	0.191	7.34e-98	PA1 CNCC	hspg2
4.71e-102	0.439068	0.983	0.958	1.27e-97	PA1 CNCC	ppib
7.22e-102	0.381661	1	0.999	1.94e-97	PA1 CNCC	si:ch211-222l21.1
8.62e-102	1.32243	0.4	0.177	2.32e-97	PA1 CNCC	gstm.1
1.22e-101	0.818109	0.736	0.518	3.27e-97	PA1 CNCC	tcf3b
5.12e-101	1.63242	0.292	0.102	1.38e-96	PA1 CNCC	XLOC-016099
6.08e-101	0.86763	0.401	0.17	1.64e-96	PA1 CNCC	zcchc24
6.66e-101	0.869665	0.596	0.325	1.79e-96	PA1 CNCC	nutf2l
1.14e-100	0.779901	0.823	0.664	3.08e-96	PA1 CNCC	igf2bp3
3.56e-100	0.30508	1	0.999	9.6e-96	PA1 CNCC	eef1g
3.7e-100	1.43825	0.397	0.18	9.97e-96	PA1 CNCC	pcdh18a
1.18e-99	1.47997	0.317	0.118	3.17e-95	PA1 CNCC	si:dkey-101k6.5
1.69e-99	0.614839	0.613	0.331	4.55e-95	PA1 CNCC	pcdh18b
1.83e-99	0.797615	0.787	0.601	4.94e-95	PA1 CNCC	ssrp1a
3e-99	0.902086	0.67	0.447	8.08e-95	PA1 CNCC	pno1
6.24e-99	1.23218	0.406	0.181	1.68e-94	PA1 CNCC	plscr3b
1.24e-98	1.20583	0.44	0.209	3.33e-94	PA1 CNCC	p3h4
1.85e-98	1.31316	0.474	0.236	4.98e-94	PA1 CNCC	tspan9a
2.68e-98	1.52228	0.312	0.117	7.22e-94	PA1 CNCC	elmo3
2.95e-98	0.970039	0.569	0.311	7.94e-94	PA1 CNCC	sdc4
5.92e-98	0.680365	0.877	0.76	1.6e-93	PA1 CNCC	cbx1a
7.16e-98	1.42507	0.519	0.297	1.93e-93	PA1 CNCC	mCherry
1.37e-97	1.32565	0.507	0.275	3.69e-93	PA1 CNCC	eGFP
1.59e-97	0.653346	0.892	0.793	4.28e-93	PA1 CNCC	sec61b
5.69e-97	1.11416	0.443	0.209	1.53e-92	PA1 CNCC	farp2
8.6e-97	0.541805	0.951	0.884	2.32e-92	PA1 CNCC	mibp2
9.99e-97	1.06023	0.517	0.275	2.69e-92	PA1 CNCC	fen1
1.65e-96	1.56655	0.309	0.116	4.45e-92	PA1 CNCC	bmpr1bb
7.42e-96	1.62236	0.278	0.096	2e-91	PA1 CNCC	si:ch211-178n15.1
1.45e-95	1.42742	0.28	0.097	3.9e-91	PA1 CNCC	gfra3
1.69e-95	1.18063	0.407	0.185	4.55e-91	PA1 CNCC	fmnl2a
1.87e-95	1.23551	0.413	0.191	5.05e-91	PA1 CNCC	LOC110438079
2.16e-95	0.801594	0.786	0.559	5.83e-91	PA1 CNCC	fgfr2
3.87e-95	1.70293	0.276	0.096	1.04e-90	PA1 CNCC	elk3
3.99e-95	1.00864	0.506	0.263	1.07e-90	PA1 CNCC	rbms1a
7.21e-95	1.05622	0.554	0.317	1.94e-90	PA1 CNCC	igf2bp2a
1.27e-94	0.778737	0.537	0.28	3.42e-90	PA1 CNCC	cald1a
2.01e-94	1.3437	0.372	0.163	5.41e-90	PA1 CNCC	rrs1
4.78e-94	1.55877	0.306	0.116	1.29e-89	PA1 CNCC	pdlim4
2.16e-93	0.975839	0.384	0.163	5.82e-89	PA1 CNCC	lamb1a
2.26e-93	0.477785	0.969	0.93	6.1e-89	PA1 CNCC	rsl24d1
3.29e-93	1.00634	0.318	0.119	8.87e-89	PA1 CNCC	rcn3
4.08e-93	1.01414	0.508	0.271	1.1e-88	PA1 CNCC	smad6b
1.11e-92	1.23032	0.415	0.196	2.98e-88	PA1 CNCC	pik3r2
1.25e-92	0.973999	0.53	0.294	3.35e-88	PA1 CNCC	ccng1
1.28e-92	1.19718	0.382	0.168	3.45e-88	PA1 CNCC	si:dkey-187e18.1
1.83e-92	1.09514	0.449	0.22	4.92e-88	PA1 CNCC	si:dkey-6n21.12
5.39e-92	1.51892	0.278	0.099	1.45e-87	PA1 CNCC	tspan4b
8.81e-92	0.786272	0.764	0.584	2.37e-87	PA1 CNCC	calr3b
9.34e-92	1.29464	0.447	0.235	2.52e-87	PA1 CNCC	bms1
1.91e-91	1.08094	0.562	0.349	5.15e-87	PA1 CNCC	snu13b
2.66e-91	1.36399	0.373	0.169	7.17e-87	PA1 CNCC	cd3eap
7.09e-91	1.45275	0.31	0.121	1.91e-86	PA1 CNCC	CR381544.1
2.16e-90	0.667448	0.843	0.686	5.82e-86	PA1 CNCC	pdia3
2.38e-90	0.990108	0.49	0.254	6.42e-86	PA1 CNCC	lin28a
5.14e-90	1.6966	0.255	0.086	1.38e-85	PA1 CNCC	ddr2a
5.77e-90	0.330188	1	1	1.55e-85	PA1 CNCC	si:ch73-1a9.3
1.95e-89	0.348198	0.998	0.996	5.25e-85	PA1 CNCC	btf3
3.05e-89	1.12139	0.536	0.309	8.21e-85	PA1 CNCC	ryk
1.11e-88	0.51067	0.977	0.958	2.98e-84	PA1 CNCC	tma7
1.24e-88	1.27188	0.415	0.204	3.34e-84	PA1 CNCC	noc2l
1.33e-88	1.50338	0.307	0.122	3.57e-84	PA1 CNCC	e2f3
6.4e-88	1.396	0.31	0.123	1.72e-83	PA1 CNCC	carhsp1
1.04e-87	1.20958	0.415	0.206	2.8e-83	PA1 CNCC	mak16
2.59e-87	0.619657	0.73	0.468	6.98e-83	PA1 CNCC	gli3
3.25e-87	0.876137	0.695	0.508	8.75e-83	PA1 CNCC	ppm1g
5.75e-87	1.5737	0.318	0.134	1.55e-82	PA1 CNCC	cad
1.93e-86	1.47766	0.284	0.107	5.21e-82	PA1 CNCC	bicc1b
2.24e-86	1.66138	0.253	0.088	6.04e-82	PA1 CNCC	cpn1
4.68e-86	1.19899	0.4	0.192	1.26e-81	PA1 CNCC	lrrc59
1.51e-84	0.379281	0.993	0.985	4.08e-80	PA1 CNCC	atp5mc3b
2.82e-84	1.24491	0.335	0.144	7.6e-80	PA1 CNCC	CU571079.1
5.47e-84	1.36157	0.283	0.106	1.47e-79	PA1 CNCC	cd248a
6.67e-84	0.860194	0.593	0.366	1.8e-79	PA1 CNCC	lig1
7.31e-84	1.14172	0.47	0.258	1.97e-79	PA1 CNCC	lyar
1.79e-83	1.73074	0.277	0.107	4.83e-79	PA1 CNCC	FO744854.1
2.03e-83	0.688772	0.791	0.619	5.47e-79	PA1 CNCC	cx43.4
2.05e-83	0.84792	0.548	0.311	5.52e-79	PA1 CNCC	pgrmc1
2.05e-83	1.15508	0.434	0.227	5.53e-79	PA1 CNCC	gnl3
3.79e-83	0.601262	0.838	0.665	1.02e-78	PA1 CNCC	flot2a
4.73e-83	2.1924	0.251	0.092	1.27e-78	PA1 CNCC	igfbp5b
4.94e-83	1.36984	0.318	0.133	1.33e-78	PA1 CNCC	rhbdf1a
5.73e-83	1.47823	0.286	0.113	1.54e-78	PA1 CNCC	kremen1
2.27e-82	1.0731	0.422	0.21	6.1e-78	PA1 CNCC	prkab1b
8.4e-82	1.25849	0.303	0.122	2.26e-77	PA1 CNCC	CT030188.1
1.22e-81	1.50837	0.255	0.092	3.28e-77	PA1 CNCC	gstt1b
1.31e-81	1.23825	0.34	0.148	3.52e-77	PA1 CNCC	rbms2a
1.39e-81	1.61452	0.255	0.093	3.76e-77	PA1 CNCC	zmp:0000000624
1.49e-81	0.87928	0.536	0.302	4.02e-77	PA1 CNCC	plagl2
8.21e-81	1.42061	0.282	0.11	2.21e-76	PA1 CNCC	wasf2
7.19e-80	1.45327	0.295	0.12	1.94e-75	PA1 CNCC	rb1
7.46e-80	1.32298	0.342	0.155	2.01e-75	PA1 CNCC	casp8ap2
9.64e-80	1.17239	0.359	0.165	2.6e-75	PA1 CNCC	luzp1
1.08e-79	1.15391	0.41	0.208	2.91e-75	PA1 CNCC	fhod3b
1.54e-79	1.1641	0.362	0.167	4.14e-75	PA1 CNCC	magt1
1.92e-79	0.954745	0.484	0.269	5.18e-75	PA1 CNCC	p4hb
2.12e-79	0.346471	1	0.998	5.72e-75	PA1 CNCC	cirbpa
4.03e-79	0.496394	0.971	0.916	1.09e-74	PA1 CNCC	fthl27
4.86e-79	1.26519	0.364	0.173	1.31e-74	PA1 CNCC	esf1
1.41e-78	1.08181	0.402	0.197	3.81e-74	PA1 CNCC	arhgap42a
1.51e-78	0.86199	0.448	0.23	4.06e-74	PA1 CNCC	wls
1.55e-78	1.20109	0.408	0.211	4.17e-74	PA1 CNCC	ddx27
2.23e-78	1.31807	0.33	0.148	6.02e-74	PA1 CNCC	mrto4
2.27e-78	1.20942	0.299	0.122	6.12e-74	PA1 CNCC	ets1
2.27e-78	1.26997	0.333	0.148	6.12e-74	PA1 CNCC	tead3a
2.56e-78	0.927137	0.46	0.243	6.9e-74	PA1 CNCC	zfp36l1a
8.86e-78	0.61217	0.825	0.677	2.39e-73	PA1 CNCC	ranbp1
1.2e-77	0.981991	0.476	0.263	3.23e-73	PA1 CNCC	lrba
1.35e-77	0.559273	0.449	0.234	3.64e-73	PA1 CNCC	zgc:110339
1.72e-77	1.11717	0.484	0.273	4.65e-73	PA1 CNCC	ptch1
1.73e-77	0.789074	0.64	0.429	4.67e-73	PA1 CNCC	sod1
3.26e-77	1.31983	0.331	0.15	8.77e-73	PA1 CNCC	mybbp1a
3.51e-77	1.18585	0.344	0.156	9.46e-73	PA1 CNCC	amot
3.59e-77	1.11617	0.393	0.195	9.66e-73	PA1 CNCC	gemin8
4.54e-77	1.15124	0.398	0.202	1.22e-72	PA1 CNCC	zgc:162025
5.09e-77	1.30634	0.348	0.164	1.37e-72	PA1 CNCC	rif1
1.25e-76	0.93109	0.459	0.244	3.37e-72	PA1 CNCC	fzd7a
1.55e-76	1.17948	0.317	0.138	4.17e-72	PA1 CNCC	cyb5a
5.01e-76	1.34994	0.289	0.119	1.35e-71	PA1 CNCC	irf2bp2b
9.55e-76	0.402254	0.962	0.843	2.57e-71	PA1 CNCC	cd81a
2.14e-75	1.59348	0.256	0.099	5.76e-71	PA1 CNCC	pkd1a
2.52e-75	1.31307	0.294	0.122	6.78e-71	PA1 CNCC	zgc:66433
4.46e-75	0.667321	0.679	0.453	1.2e-70	PA1 CNCC	tspan7
8.3e-75	0.608469	0.815	0.669	2.23e-70	PA1 CNCC	ssr1
1.14e-74	1.09161	0.564	0.38	3.07e-70	PA1 CNCC	pkdcca
1.44e-74	0.949774	0.493	0.287	3.88e-70	PA1 CNCC	ddx21
1.59e-74	0.902414	0.46	0.245	4.29e-70	PA1 CNCC	lpp
1.75e-74	0.964534	0.437	0.231	4.71e-70	PA1 CNCC	tp53
3.44e-74	1.28518	0.294	0.123	9.27e-70	PA1 CNCC	palld
4.03e-74	1.07391	0.38	0.187	1.09e-69	PA1 CNCC	atp10a
4.47e-74	1.0899	0.401	0.205	1.2e-69	PA1 CNCC	dnmt1
6.74e-74	0.958277	0.4	0.199	1.82e-69	PA1 CNCC	fndc3bb
1.01e-73	0.412683	0.972	0.939	2.73e-69	PA1 CNCC	eif3ea
1.09e-73	1.12039	0.352	0.165	2.93e-69	PA1 CNCC	shroom4
1.32e-73	1.0383	0.388	0.192	3.57e-69	PA1 CNCC	fgfr1a
1.6e-73	1.36711	0.303	0.133	4.31e-69	PA1 CNCC	bop1
2.11e-73	1.07574	0.485	0.29	5.67e-69	PA1 CNCC	flrt3
2.14e-73	0.913637	0.373	0.179	5.78e-69	PA1 CNCC	crtap
2.29e-73	0.801985	0.612	0.4	6.18e-69	PA1 CNCC	hirip3
2.92e-73	0.963815	0.464	0.258	7.87e-69	PA1 CNCC	gab1
2.96e-73	0.646726	0.823	0.713	7.97e-69	PA1 CNCC	eif3c
3.34e-73	0.814983	0.583	0.371	9e-69	PA1 CNCC	rtn4a
7.73e-73	0.99681	0.309	0.132	2.08e-68	PA1 CNCC	lama4
9.7e-73	0.751637	0.682	0.499	2.61e-68	PA1 CNCC	pa2g4b
1.13e-72	0.442905	0.969	0.899	3.03e-68	PA1 CNCC	anp32a
1.22e-72	0.846976	0.523	0.313	3.29e-68	PA1 CNCC	slc16a1b
1.86e-72	1.12727	0.456	0.265	5e-68	PA1 CNCC	nolc1
2.68e-72	0.913099	0.471	0.262	7.22e-68	PA1 CNCC	smo
4.32e-72	1.02287	0.42	0.222	1.16e-67	PA1 CNCC	ptgr1
4.38e-72	1.28715	0.289	0.122	1.18e-67	PA1 CNCC	gpx8
7.93e-72	0.859842	0.45	0.244	2.14e-67	PA1 CNCC	cdon
8.81e-72	1.0374	0.333	0.152	2.37e-67	PA1 CNCC	lmo4a
1.18e-71	1.40764	0.272	0.112	3.18e-67	PA1 CNCC	nifk
1.5e-71	1.192	0.374	0.19	4.03e-67	PA1 CNCC	gar1
2.32e-71	1.22522	0.356	0.176	6.24e-67	PA1 CNCC	grwd1
2.78e-71	0.593465	0.782	0.611	7.5e-67	PA1 CNCC	pcna
3.13e-71	1.09598	0.362	0.176	8.42e-67	PA1 CNCC	dvl2
4.96e-71	1.0292	0.439	0.244	1.34e-66	PA1 CNCC	pdia4
5.93e-71	1.09653	0.337	0.156	1.6e-66	PA1 CNCC	sdr16c5b
5.98e-71	0.805953	0.572	0.366	1.61e-66	PA1 CNCC	mif
7.42e-71	1.25582	0.342	0.165	2e-66	PA1 CNCC	utp3
8.1e-71	1.23412	0.309	0.138	2.18e-66	PA1 CNCC	CU459056.1
1.53e-70	1.32377	0.312	0.142	4.12e-66	PA1 CNCC	prtfdc1
4.23e-70	1.45795	0.3	0.135	1.14e-65	PA1 CNCC	shox
7.74e-70	1.38021	0.276	0.116	2.09e-65	PA1 CNCC	rreb1a
8.24e-70	0.691135	1	1	2.22e-65	PA1 CNCC	zgc:158463
1.55e-69	1.2613	0.323	0.152	4.17e-65	PA1 CNCC	pak1ip1
1.57e-69	1.04911	0.375	0.189	4.23e-65	PA1 CNCC	unm-hu7910
1.83e-69	0.740509	0.604	0.398	4.94e-65	PA1 CNCC	wu:fi46h04
2.94e-69	0.805087	0.61	0.417	7.92e-65	PA1 CNCC	ppa1b
4.97e-69	0.961833	0.417	0.223	1.34e-64	PA1 CNCC	rbms2b
6.64e-69	0.689705	0.721	0.533	1.79e-64	PA1 CNCC	sema4c
6.86e-69	1.19153	0.339	0.162	1.85e-64	PA1 CNCC	ERC1
7.94e-69	1.11663	0.418	0.233	2.14e-64	PA1 CNCC	rrp1
1.03e-68	0.97821	0.415	0.219	2.79e-64	PA1 CNCC	pola1
1.18e-68	1.39555	0.268	0.112	3.19e-64	PA1 CNCC	rrp12
1.29e-68	1.19856	0.35	0.172	3.48e-64	PA1 CNCC	glis2b
1.41e-68	1.08357	0.414	0.226	3.79e-64	PA1 CNCC	UTP14C
2.62e-68	0.858698	0.514	0.311	7.05e-64	PA1 CNCC	pxnb
5.72e-68	0.631512	0.694	0.492	1.54e-63	PA1 CNCC	tpm3
8.44e-68	0.385594	0.979	0.951	2.27e-63	PA1 CNCC	idh2
8.94e-68	0.909667	0.433	0.235	2.41e-63	PA1 CNCC	gli2b
1.67e-67	0.776591	0.564	0.357	4.5e-63	PA1 CNCC	foxp1b
2.16e-67	1.18453	0.287	0.125	5.83e-63	PA1 CNCC	creb5b
3.67e-67	0.912491	0.526	0.34	9.9e-63	PA1 CNCC	ppih
4.41e-67	0.496972	0.917	0.848	1.19e-62	PA1 CNCC	csde1
5.06e-67	0.654946	0.656	0.456	1.36e-62	PA1 CNCC	si:ch211-156b7.4
5.32e-67	0.85253	0.546	0.354	1.43e-62	PA1 CNCC	rpl7l1
6.16e-67	1.3064	0.309	0.145	1.66e-62	PA1 CNCC	utp25
6.27e-67	0.963499	0.489	0.304	1.69e-62	PA1 CNCC	ebna1bp2
6.98e-67	1.24787	0.269	0.113	1.88e-62	PA1 CNCC	pxdn
8.23e-67	1.34675	0.266	0.112	2.22e-62	PA1 CNCC	pskh1
2.3e-66	1.02777	0.391	0.208	6.18e-62	PA1 CNCC	esd
2.45e-66	0.75789	0.54	0.335	6.59e-62	PA1 CNCC	kdelr2a
2.74e-66	1.2251	0.257	0.105	7.38e-62	PA1 CNCC	igf2b
3.86e-66	0.549563	0.827	0.708	1.04e-61	PA1 CNCC	edf1
4.87e-66	1.13418	0.351	0.177	1.31e-61	PA1 CNCC	mllt3
5.36e-66	1.30838	0.31	0.146	1.44e-61	PA1 CNCC	twistnb
5.57e-66	0.399767	0.995	0.991	1.5e-61	PA1 CNCC	actb1
6.69e-66	0.373638	0.991	0.979	1.8e-61	PA1 CNCC	hnrnpa1b
7.12e-66	1.2958	0.309	0.145	1.92e-61	PA1 CNCC	rpe
9.94e-66	1.24861	0.289	0.129	2.68e-61	PA1 CNCC	fzd7b
1.15e-65	1.25205	0.269	0.114	3.09e-61	PA1 CNCC	marveld1
2.76e-65	0.660221	0.428	0.225	7.43e-61	PA1 CNCC	si:ch211-285f17.1
2.83e-65	0.961963	0.507	0.311	7.61e-61	PA1 CNCC	arid3b
4.06e-65	0.759594	0.711	0.581	1.09e-60	PA1 CNCC	etf1b
6.2e-65	1.30489	0.456	0.281	1.67e-60	PA1 CNCC	dock11
6.73e-65	1.17918	0.29	0.129	1.81e-60	PA1 CNCC	CABZ01061591.1
1.03e-64	1.27664	0.262	0.111	2.77e-60	PA1 CNCC	si:ch211-51c14.1
3.15e-64	1.21966	0.32	0.156	8.49e-60	PA1 CNCC	tsr2
3.49e-64	0.762461	0.552	0.35	9.41e-60	PA1 CNCC	si:ch211-276i12.11
4.41e-64	0.431581	0.97	0.946	1.19e-59	PA1 CNCC	igf2bp1
5.19e-64	0.888262	0.266	0.112	1.4e-59	PA1 CNCC	BX088707.3
5.66e-64	1.02876	0.425	0.238	1.52e-59	PA1 CNCC	si:dkey-157g16.6
5.79e-64	0.926792	0.297	0.131	1.56e-59	PA1 CNCC	foxc1a
5.94e-64	0.584012	0.799	0.679	1.6e-59	PA1 CNCC	nop53
9.26e-64	0.83339	0.744	0.602	2.5e-59	PA1 CNCC	hspa5
1.14e-63	0.354719	0.991	0.974	3.08e-59	PA1 CNCC	eif3f
2.23e-63	1.12795	0.322	0.155	6.01e-59	PA1 CNCC	XLOC-004018
3.03e-63	1.24584	0.281	0.126	8.15e-59	PA1 CNCC	eif4ebp3l
3.03e-63	1.1405	0.274	0.119	8.17e-59	PA1 CNCC	serpinh1a
3.28e-63	1.05253	0.338	0.166	8.83e-59	PA1 CNCC	plp2
3.88e-63	0.974244	0.388	0.206	1.04e-58	PA1 CNCC	sri
4.87e-63	1.05355	0.346	0.173	1.31e-58	PA1 CNCC	ttf1
5.63e-63	1.27163	0.335	0.171	1.52e-58	PA1 CNCC	hoxa2b
1.24e-62	0.791453	0.513	0.314	3.33e-58	PA1 CNCC	zgc:162944
1.8e-62	0.317181	0.998	0.99	4.85e-58	PA1 CNCC	hmgn7
2.57e-62	1.41858	0.264	0.116	6.91e-58	PA1 CNCC	fzd4
8.46e-62	0.828361	0.336	0.163	2.28e-57	PA1 CNCC	nid2a
1.27e-61	0.663999	0.773	0.651	3.42e-57	PA1 CNCC	pdap1a
1.96e-61	1.05237	0.424	0.247	5.29e-57	PA1 CNCC	wdr43
2.03e-61	1.2079	0.261	0.112	5.47e-57	PA1 CNCC	tgfb3
2.42e-61	1.06149	0.369	0.196	6.52e-57	PA1 CNCC	arhgef1b
2.8e-61	0.855145	0.48	0.291	7.54e-57	PA1 CNCC	si:zfos-169g10.3
6.82e-61	0.681321	0.573	0.373	1.84e-56	PA1 CNCC	vdrb
9.27e-61	0.466741	0.884	0.806	2.5e-56	PA1 CNCC	eif3k
9.51e-61	1.13096	0.35	0.184	2.56e-56	PA1 CNCC	rbm19
1.33e-60	0.785517	0.506	0.315	3.58e-56	PA1 CNCC	si:dkey-33c12.4
2.14e-60	1.12096	0.344	0.179	5.75e-56	PA1 CNCC	ppan
3.83e-60	1.31716	0.261	0.115	1.03e-55	PA1 CNCC	srprb
4.94e-60	0.973348	0.387	0.212	1.33e-55	PA1 CNCC	kri1
5.25e-60	0.804619	0.43	0.24	1.41e-55	PA1 CNCC	efcc1
7.12e-60	1.00838	0.388	0.215	1.92e-55	PA1 CNCC	snx1a
1.03e-59	1.25865	0.266	0.118	2.76e-55	PA1 CNCC	si:ch211-237c6.4
1.12e-59	1.01429	0.273	0.12	3.02e-55	PA1 CNCC	tmem176
1.35e-59	0.497534	0.844	0.747	3.64e-55	PA1 CNCC	eif3ba
1.67e-59	1.13214	0.367	0.2	4.49e-55	PA1 CNCC	sh3bgrl
2.11e-59	1.26889	0.254	0.11	5.69e-55	PA1 CNCC	cbr1l
2.33e-59	1.29214	0.255	0.112	6.27e-55	PA1 CNCC	abt1
2.82e-59	0.903985	0.471	0.29	7.59e-55	PA1 CNCC	ubr7
3e-59	0.773622	0.458	0.264	8.07e-55	PA1 CNCC	gpc4
7.89e-59	0.928853	0.381	0.206	2.13e-54	PA1 CNCC	capns1b
1.65e-58	1.19086	0.28	0.13	4.43e-54	PA1 CNCC	eif4eb
1.7e-58	1.1415	0.268	0.119	4.59e-54	PA1 CNCC	nr2f5
1.98e-58	0.925741	0.401	0.222	5.34e-54	PA1 CNCC	mydgf
2.72e-58	1.00594	0.337	0.172	7.33e-54	PA1 CNCC	calub
5.24e-58	0.520428	0.846	0.779	1.41e-53	PA1 CNCC	hypk
5.62e-58	0.890679	0.419	0.24	1.51e-53	PA1 CNCC	hpf1
6.57e-58	1.0832	0.289	0.135	1.77e-53	PA1 CNCC	emd
9.34e-58	1.25275	0.262	0.118	2.52e-53	PA1 CNCC	wdr3
1.91e-57	0.881964	0.424	0.243	5.15e-53	PA1 CNCC	rock2a
2.57e-57	1.08006	0.387	0.224	6.92e-53	PA1 CNCC	pes
4.65e-57	1.12243	0.338	0.178	1.25e-52	PA1 CNCC	pdcd11
6.42e-57	0.598833	0.606	0.421	1.73e-52	PA1 CNCC	gata2a
7.88e-57	0.586177	0.753	0.622	2.12e-52	PA1 CNCC	supt16h
1.04e-56	1.0352	0.303	0.147	2.79e-52	PA1 CNCC	rab13
1.24e-56	0.495988	0.833	0.658	3.34e-52	PA1 CNCC	dock1
2.77e-56	1.23593	0.254	0.113	7.46e-52	PA1 CNCC	lrrc8c
2.83e-56	1.40172	0.259	0.118	7.62e-52	PA1 CNCC	dnajb1b
3.29e-56	0.994488	0.302	0.146	8.86e-52	PA1 CNCC	prex2
3.55e-56	0.860862	0.482	0.306	9.56e-52	PA1 CNCC	nop10
4.98e-56	1.16528	0.289	0.14	1.34e-51	PA1 CNCC	sinhcaf
8.65e-56	0.612766	0.684	0.531	2.33e-51	PA1 CNCC	CU694197.1
1.18e-55	1.28196	0.309	0.156	3.17e-51	PA1 CNCC	pdgfc
1.29e-55	1.14504	0.277	0.13	3.48e-51	PA1 CNCC	mcc
1.83e-55	0.636145	0.578	0.376	4.92e-51	PA1 CNCC	cachd1
1.88e-55	0.837781	0.422	0.245	5.06e-51	PA1 CNCC	aldh6a1
2.42e-55	0.774465	0.477	0.292	6.51e-51	PA1 CNCC	arhgef12b
2.55e-55	0.531644	0.704	0.525	6.87e-51	PA1 CNCC	chaf1a
4.73e-55	1.30104	0.25	0.112	1.27e-50	PA1 CNCC	cers2b
1.24e-54	1.03373	0.298	0.145	3.34e-50	PA1 CNCC	mbnl1
1.32e-54	0.824501	0.561	0.395	3.55e-50	PA1 CNCC	tnc
1.48e-54	1.07987	0.278	0.132	3.99e-50	PA1 CNCC	cndp2
1.74e-54	0.705876	0.566	0.391	4.68e-50	PA1 CNCC	dnajc1
4.37e-54	0.716414	0.575	0.397	1.18e-49	PA1 CNCC	tprb
6.54e-54	0.682049	0.639	0.482	1.76e-49	PA1 CNCC	rwdd1
6.6e-54	0.810669	0.452	0.276	1.78e-49	PA1 CNCC	si:dkey-195m11.8
9.53e-54	0.508426	0.88	0.822	2.57e-49	PA1 CNCC	eif3s10
1.18e-53	1.28568	0.263	0.124	3.19e-49	PA1 CNCC	ftsj3
2.63e-53	0.969387	0.361	0.2	7.08e-49	PA1 CNCC	pum3
2.67e-53	0.503444	0.502	0.307	7.2e-49	PA1 CNCC	zeb1b
3.3e-53	1.06108	0.254	0.114	8.89e-49	PA1 CNCC	emp2
4.02e-53	0.984765	0.303	0.151	1.08e-48	PA1 CNCC	si:dkey-7j14.6
5.09e-53	1.15032	0.283	0.138	1.37e-48	PA1 CNCC	gmnn
5.77e-53	1.21343	0.256	0.119	1.55e-48	PA1 CNCC	imp4
6.18e-53	0.820646	0.377	0.206	1.67e-48	PA1 CNCC	pak2a
8.69e-53	0.537547	0.753	0.619	2.34e-48	PA1 CNCC	myh10
1.01e-52	0.956355	0.495	0.33	2.71e-48	PA1 CNCC	cep85l
1.03e-52	0.747484	0.546	0.376	2.77e-48	PA1 CNCC	gspt1l
1.16e-52	1.005	0.35	0.191	3.13e-48	PA1 CNCC	si:ch73-37h15.2
2.31e-52	1.15877	0.287	0.143	6.23e-48	PA1 CNCC	noc3l
2.96e-52	0.264264	0.999	0.998	7.98e-48	PA1 CNCC	hnrnpa0l
3e-52	0.95127	0.366	0.202	8.07e-48	PA1 CNCC	ARHGEF17
3.34e-52	0.40805	0.775	0.589	9.01e-48	PA1 CNCC	banf1
7.48e-52	0.31461	0.98	0.971	2.01e-47	PA1 CNCC	cox6b2
1.18e-51	0.898317	0.353	0.193	3.18e-47	PA1 CNCC	zgc:63587
1.95e-51	1.10665	0.276	0.134	5.24e-47	PA1 CNCC	tmem39a
3e-51	0.803155	0.363	0.196	8.09e-47	PA1 CNCC	sept10
3.64e-51	0.809308	0.4	0.231	9.81e-47	PA1 CNCC	parp2
3.7e-51	0.851129	0.468	0.304	9.97e-47	PA1 CNCC	rbm28
4.93e-51	0.687819	0.533	0.357	1.33e-46	PA1 CNCC	rac1a
6.46e-51	0.88282	0.369	0.206	1.74e-46	PA1 CNCC	sh3rf1
1.15e-50	0.400428	0.976	0.971	3.09e-46	PA1 CNCC	eif2s2
1.52e-50	0.85516	0.403	0.236	4.1e-46	PA1 CNCC	gnaia
1.72e-50	0.6708	0.648	0.51	4.64e-46	PA1 CNCC	tfap4
1.95e-50	0.71405	0.499	0.324	5.25e-46	PA1 CNCC	rcor1
2.03e-50	0.539823	0.818	0.73	5.46e-46	PA1 CNCC	ptges3b
3.1e-50	0.603192	0.7	0.564	8.35e-46	PA1 CNCC	eif4bb
3.42e-50	0.899834	0.4	0.241	9.21e-46	PA1 CNCC	ddx24
3.7e-50	0.711306	0.597	0.424	9.97e-46	PA1 CNCC	add3a
7.4e-50	1.01565	0.353	0.2	1.99e-45	PA1 CNCC	bxdc2
4.05e-49	0.852802	0.415	0.25	1.09e-44	PA1 CNCC	bmpr1aa
5.09e-49	0.938119	0.333	0.18	1.37e-44	PA1 CNCC	lrrc8aa
5.97e-49	1.09577	0.328	0.182	1.61e-44	PA1 CNCC	emx2
6.2e-49	1.13599	0.26	0.126	1.67e-44	PA1 CNCC	sh3glb1a
7.97e-49	0.801555	0.431	0.267	2.15e-44	PA1 CNCC	upf3b
1.07e-48	0.609539	0.464	0.285	2.89e-44	PA1 CNCC	tcf7l1b
1.15e-48	0.444152	0.934	0.919	3.1e-44	PA1 CNCC	atp5mc3a
1.16e-48	1.02071	0.301	0.157	3.12e-44	PA1 CNCC	sh3gl1b
1.22e-48	0.998473	0.486	0.331	3.28e-44	PA1 CNCC	tuba1b
1.46e-48	1.14745	0.259	0.125	3.93e-44	PA1 CNCC	frmd6
2.12e-48	0.643431	0.465	0.285	5.72e-44	PA1 CNCC	vamp3
2.4e-48	0.854335	0.292	0.145	6.45e-44	PA1 CNCC	cnn2
3.92e-48	0.372544	0.95	0.923	1.06e-43	PA1 CNCC	snrpb
5.07e-48	0.818221	0.424	0.258	1.37e-43	PA1 CNCC	tead3b
6.09e-48	0.962643	0.349	0.197	1.64e-43	PA1 CNCC	slc38a4
7.66e-48	1.01947	0.324	0.178	2.06e-43	PA1 CNCC	ptpn21
1.45e-47	1.05204	0.294	0.154	3.9e-43	PA1 CNCC	lgals3a
1.61e-47	0.376261	0.984	0.974	4.33e-43	PA1 CNCC	top1l
1.88e-47	0.534946	0.812	0.732	5.07e-43	PA1 CNCC	cdv3
3.12e-47	0.927923	0.335	0.186	8.41e-43	PA1 CNCC	smad5
3.57e-47	0.935189	0.28	0.14	9.62e-43	PA1 CNCC	XLOC-035413
4.56e-47	0.43391	0.868	0.805	1.23e-42	PA1 CNCC	dad1
5.55e-47	0.926966	0.39	0.239	1.5e-42	PA1 CNCC	srfbp1
5.92e-47	0.294896	0.989	0.974	1.59e-42	PA1 CNCC	acin1a
6.25e-47	1.01499	0.305	0.162	1.68e-42	PA1 CNCC	CABZ01077217.1
8.02e-47	0.577065	0.463	0.284	2.16e-42	PA1 CNCC	cd63
8.11e-47	0.590531	0.768	0.669	2.18e-42	PA1 CNCC	cnbpa
1.36e-46	0.694792	0.546	0.388	3.66e-42	PA1 CNCC	knop1
1.36e-46	0.762188	0.441	0.276	3.67e-42	PA1 CNCC	pcsk5b
1.45e-46	0.878174	0.381	0.227	3.89e-42	PA1 CNCC	adssl
2.74e-46	1.04221	0.317	0.175	7.38e-42	PA1 CNCC	dusp6
4.59e-46	0.889917	0.344	0.193	1.24e-41	PA1 CNCC	surf4l
1.57e-45	0.953279	0.322	0.178	4.22e-41	PA1 CNCC	ctps1a
2e-45	0.519809	0.764	0.656	5.39e-41	PA1 CNCC	zranb2
2.07e-45	0.813202	0.439	0.286	5.59e-41	PA1 CNCC	mrpl36
2.33e-45	0.718476	0.435	0.271	6.26e-41	PA1 CNCC	tmed9
2.51e-45	0.791572	0.433	0.277	6.76e-41	PA1 CNCC	ppil1
3.02e-45	0.682685	0.478	0.314	8.13e-41	PA1 CNCC	arf1
4.71e-45	0.991734	0.284	0.148	1.27e-40	PA1 CNCC	napab
7.17e-45	0.702653	0.45	0.286	1.93e-40	PA1 CNCC	cpne1
8.28e-45	0.395902	0.964	0.955	2.23e-40	PA1 CNCC	setb
8.57e-45	0.712747	0.369	0.213	2.31e-40	PA1 CNCC	fgfr1b
3.16e-44	1.08961	0.268	0.138	8.51e-40	PA1 CNCC	plekhg5b
6.11e-44	0.902657	0.355	0.211	1.65e-39	PA1 CNCC	nop16
7.84e-44	0.917073	0.369	0.222	2.11e-39	PA1 CNCC	atad5a
8.75e-44	0.628465	0.466	0.296	2.36e-39	PA1 CNCC	phgdh
1.08e-43	0.587869	0.424	0.256	2.92e-39	PA1 CNCC	her6
1.16e-43	0.701375	0.551	0.398	3.12e-39	PA1 CNCC	pa2g4a
1.25e-43	0.888819	0.358	0.212	3.36e-39	PA1 CNCC	mccc2
1.7e-43	0.942098	0.367	0.224	4.57e-39	PA1 CNCC	mphosph10
1.87e-43	0.91545	0.348	0.204	5.04e-39	PA1 CNCC	rps19bp1
2.52e-43	1.01606	0.282	0.149	6.79e-39	PA1 CNCC	fam117aa
2.63e-43	0.559355	0.691	0.572	7.09e-39	PA1 CNCC	rad23b
3.51e-43	0.703483	0.393	0.241	9.45e-39	PA1 CNCC	paics
8.97e-43	0.864742	0.346	0.203	2.42e-38	PA1 CNCC	si:ch73-42p12.2
1.09e-42	0.7998	0.411	0.261	2.94e-38	PA1 CNCC	eif6
1.6e-42	1.00128	0.279	0.148	4.32e-38	PA1 CNCC	rhebl1
1.86e-42	0.596803	0.551	0.388	5e-38	PA1 CNCC	ostc
3.13e-42	0.291794	0.458	0.28	8.44e-38	PA1 CNCC	tuba8l3
3.31e-42	0.654736	0.502	0.334	8.92e-38	PA1 CNCC	arhgap21b
3.84e-42	0.799176	0.353	0.208	1.03e-37	PA1 CNCC	cxcl12a
7.52e-42	0.700067	0.442	0.286	2.03e-37	PA1 CNCC	calua
7.52e-42	0.493699	0.711	0.584	2.03e-37	PA1 CNCC	spcs2
1.66e-41	0.538638	0.688	0.564	4.46e-37	PA1 CNCC	lsm8
1.66e-41	0.931839	0.273	0.143	4.46e-37	PA1 CNCC	gli1
2.53e-41	1.03376	0.271	0.145	6.82e-37	PA1 CNCC	llph
3.03e-41	0.626926	0.528	0.37	8.15e-37	PA1 CNCC	gtpbp4
3.08e-41	1.02033	0.265	0.139	8.3e-37	PA1 CNCC	ephb4b
4.29e-41	1.12884	0.273	0.147	1.16e-36	PA1 CNCC	efna1a
5.82e-41	0.537668	0.608	0.458	1.57e-36	PA1 CNCC	dap1b
7.06e-41	0.88932	0.318	0.181	1.9e-36	PA1 CNCC	hipk3a
7.55e-41	0.753583	0.424	0.274	2.03e-36	PA1 CNCC	zc3h7bb
8e-41	0.452026	0.487	0.309	2.16e-36	PA1 CNCC	ldb2a
9.01e-41	0.90782	0.293	0.16	2.43e-36	PA1 CNCC	cd151l
1.32e-40	0.606172	0.512	0.356	3.55e-36	PA1 CNCC	zgc:113208
2.19e-40	0.776556	0.34	0.2	5.89e-36	PA1 CNCC	BX571942.1
2.45e-40	0.958106	0.305	0.173	6.6e-36	PA1 CNCC	utp11l
2.65e-40	0.887032	0.292	0.159	7.14e-36	PA1 CNCC	ppp1r9ala
3.17e-40	0.760016	0.4	0.254	8.54e-36	PA1 CNCC	igf2bp2b
3.86e-40	0.423555	0.839	0.776	1.04e-35	PA1 CNCC	lsm7
4.25e-40	0.791155	0.346	0.203	1.14e-35	PA1 CNCC	rfc4
4.49e-40	0.766407	0.663	0.574	1.21e-35	PA1 CNCC	hspe1
5.11e-40	0.743207	0.462	0.319	1.38e-35	PA1 CNCC	ccdc25
6.38e-40	1.01341	0.25	0.13	1.72e-35	PA1 CNCC	eif1axa
9.07e-40	0.462022	0.75	0.632	2.44e-35	PA1 CNCC	sumo3b
9.36e-40	0.833501	0.33	0.192	2.52e-35	PA1 CNCC	aldh7a1
9.99e-40	1.02783	0.27	0.146	2.69e-35	PA1 CNCC	msh2
1.01e-39	0.648578	0.484	0.332	2.72e-35	PA1 CNCC	dhx16
1.15e-39	0.627452	0.394	0.24	3.09e-35	PA1 CNCC	sept2
1.25e-39	0.700393	0.418	0.264	3.37e-35	PA1 CNCC	si:ch211-108d22.2
1.32e-39	0.742808	0.333	0.191	3.55e-35	PA1 CNCC	smc5
1.49e-39	0.591767	0.342	0.195	4.02e-35	PA1 CNCC	FAT4
1.83e-39	0.740783	0.394	0.247	4.92e-35	PA1 CNCC	fkbp4
2.42e-39	0.764874	0.425	0.281	6.52e-35	PA1 CNCC	polr2h
2.52e-39	0.913144	0.282	0.155	6.8e-35	PA1 CNCC	rbm34
3.65e-39	0.434334	0.762	0.629	9.82e-35	PA1 CNCC	nucks1b
4.41e-39	0.334371	0.674	0.497	1.19e-34	PA1 CNCC	dut
5.4e-39	0.419903	0.488	0.319	1.46e-34	PA1 CNCC	tcf4
1.28e-38	0.682444	0.297	0.163	3.45e-34	PA1 CNCC	sema5a
1.3e-38	0.698405	0.393	0.245	3.5e-34	PA1 CNCC	rnaseh2a
1.59e-38	1.03635	0.25	0.131	4.28e-34	PA1 CNCC	smad6a
1.65e-38	0.327274	0.971	0.958	4.45e-34	PA1 CNCC	seta
2.31e-38	0.389283	0.848	0.772	6.23e-34	PA1 CNCC	eif3g
3.61e-38	0.44436	0.786	0.689	9.72e-34	PA1 CNCC	spcs1
3.88e-38	0.432014	0.257	0.13	1.05e-33	PA1 CNCC	lamc3
4.19e-38	0.970539	0.277	0.153	1.13e-33	PA1 CNCC	rrp36
6.5e-38	0.867692	0.356	0.222	1.75e-33	PA1 CNCC	ddx19
6.92e-38	0.419253	0.82	0.742	1.86e-33	PA1 CNCC	eif3ha
9.34e-38	0.371545	0.815	0.695	2.51e-33	PA1 CNCC	arhgdia
1.05e-37	0.833581	0.3	0.17	2.82e-33	PA1 CNCC	tspan9b
1.2e-37	0.955046	0.265	0.144	3.23e-33	PA1 CNCC	tma16
1.42e-37	0.631055	0.51	0.357	3.82e-33	PA1 CNCC	pard3ab
1.51e-37	0.960308	0.291	0.167	4.08e-33	PA1 CNCC	scaf11
2.04e-37	0.785827	0.398	0.26	5.49e-33	PA1 CNCC	naa15a
2.3e-37	0.555843	0.659	0.545	6.19e-33	PA1 CNCC	lmnb1
2.42e-37	0.504302	0.687	0.557	6.51e-33	PA1 CNCC	FO704772.2
3.09e-37	0.611579	0.408	0.258	8.32e-33	PA1 CNCC	si:ch211-286b5.5
3.35e-37	0.902629	0.264	0.142	9.01e-33	PA1 CNCC	bcl7bb
3.73e-37	0.670653	0.253	0.133	1.01e-32	PA1 CNCC	tgfbr3
4.37e-37	0.701597	0.424	0.278	1.18e-32	PA1 CNCC	zgc:158803
4.38e-37	0.82256	0.38	0.246	1.18e-32	PA1 CNCC	thtpa
4.41e-37	0.869644	0.31	0.183	1.19e-32	PA1 CNCC	nol7
4.46e-37	0.894745	0.299	0.172	1.2e-32	PA1 CNCC	tefa
5e-37	0.884328	0.319	0.191	1.35e-32	PA1 CNCC	ddx52
5.71e-37	0.3652	0.882	0.828	1.54e-32	PA1 CNCC	tmem258
6.08e-37	0.720786	0.437	0.296	1.64e-32	PA1 CNCC	mrpl12
1.05e-36	0.792189	0.432	0.301	2.84e-32	PA1 CNCC	ssb
1.23e-36	0.865937	0.329	0.2	3.32e-32	PA1 CNCC	rpa1
1.79e-36	1.06746	0.271	0.153	4.82e-32	PA1 CNCC	cdc42ep4b
2.36e-36	0.543073	0.687	0.556	6.37e-32	PA1 CNCC	ephb3
2.91e-36	0.653982	0.507	0.373	7.85e-32	PA1 CNCC	st13
3e-36	0.425151	0.803	0.731	8.08e-32	PA1 CNCC	si:dkey-250d21.1
3.32e-36	0.652549	0.46	0.316	8.95e-32	PA1 CNCC	tpra
3.41e-36	0.527253	0.484	0.323	9.2e-32	PA1 CNCC	rpa3
5.19e-36	0.894238	0.261	0.143	1.4e-31	PA1 CNCC	jupa
7.66e-36	0.320674	0.962	0.949	2.06e-31	PA1 CNCC	cbx3a
1.04e-35	0.444074	0.772	0.69	2.81e-31	PA1 CNCC	metap2b
1.3e-35	0.624205	0.5	0.358	3.5e-31	PA1 CNCC	srp19
1.32e-35	0.870481	0.263	0.143	3.54e-31	PA1 CNCC	ppfibp1b
1.35e-35	0.58967	0.509	0.362	3.63e-31	PA1 CNCC	pds5a
2.07e-35	0.901345	0.257	0.14	5.57e-31	PA1 CNCC	ctnna1
2.21e-35	0.955861	0.263	0.146	5.96e-31	PA1 CNCC	tbx2b
2.67e-35	0.904902	0.295	0.173	7.19e-31	PA1 CNCC	zgc:174862
3.26e-35	0.457915	0.755	0.661	8.79e-31	PA1 CNCC	eif2s1b
4.03e-35	0.724162	0.378	0.243	1.08e-30	PA1 CNCC	mrpl2
4.56e-35	0.291735	0.944	0.915	1.23e-30	PA1 CNCC	tuba8l4
4.87e-35	0.867956	0.415	0.29	1.31e-30	PA1 CNCC	hspd1
6.19e-35	0.357593	0.871	0.825	1.67e-30	PA1 CNCC	taf15
7.91e-35	0.555385	0.544	0.397	2.13e-30	PA1 CNCC	clic4
8.87e-35	0.9513	0.266	0.149	2.39e-30	PA1 CNCC	ndnf
9.09e-35	0.557363	0.629	0.526	2.45e-30	PA1 CNCC	zc3h15
9.89e-35	0.636627	0.356	0.216	2.66e-30	PA1 CNCC	dchs1a
1.28e-34	0.85116	0.431	0.306	3.46e-30	PA1 CNCC	c1qbp
1.51e-34	0.617514	0.506	0.368	4.06e-30	PA1 CNCC	snx12
1.59e-34	0.764105	0.322	0.194	4.29e-30	PA1 CNCC	txndc17
1.79e-34	1.09918	0.25	0.138	4.83e-30	PA1 CNCC	jag1b
1.83e-34	0.579933	0.501	0.36	4.92e-30	PA1 CNCC	krtcap2
1.85e-34	0.581613	0.555	0.424	4.97e-30	PA1 CNCC	luc7l3
1.91e-34	0.578222	0.57	0.441	5.13e-30	PA1 CNCC	stip1
2.18e-34	0.468855	0.665	0.533	5.87e-30	PA1 CNCC	zgc:92744
5.28e-34	0.492835	0.721	0.619	1.42e-29	PA1 CNCC	snd1
1.1e-33	0.669818	0.373	0.236	2.95e-29	PA1 CNCC	jpt2
1.13e-33	0.618202	0.478	0.337	3.04e-29	PA1 CNCC	si:dkey-230p4.1
1.14e-33	0.662795	0.453	0.314	3.07e-29	PA1 CNCC	zdhhc8b
1.19e-33	0.598555	0.42	0.277	3.2e-29	PA1 CNCC	bcl2a
1.46e-33	0.900452	0.259	0.145	3.92e-29	PA1 CNCC	wdr36
1.48e-33	0.699273	0.421	0.289	3.99e-29	PA1 CNCC	bccip
1.64e-33	0.465747	0.793	0.74	4.42e-29	PA1 CNCC	eif4g1a
1.84e-33	0.727227	0.348	0.219	4.96e-29	PA1 CNCC	glo1
1.9e-33	0.500647	0.637	0.503	5.12e-29	PA1 CNCC	pdia6
2.01e-33	0.938316	0.251	0.139	5.41e-29	PA1 CNCC	dohh
2.08e-33	0.798468	0.276	0.158	5.59e-29	PA1 CNCC	COLGALT1 (1 of many)
2.17e-33	1.05598	0.467	0.356	5.83e-29	PA1 CNCC	cdh6
2.79e-33	0.418138	0.286	0.163	7.52e-29	PA1 CNCC	col4a6
3.08e-33	0.385955	0.622	0.461	8.3e-29	PA1 CNCC	pard3bb
3.16e-33	0.332212	0.525	0.377	8.52e-29	PA1 CNCC	sox6
4.05e-33	0.582666	0.323	0.192	1.09e-28	PA1 CNCC	grb10b
4.27e-33	0.853237	0.276	0.159	1.15e-28	PA1 CNCC	sec31a
4.74e-33	0.567574	0.417	0.271	1.28e-28	PA1 CNCC	lrig1
5.8e-33	0.560279	0.472	0.331	1.56e-28	PA1 CNCC	sec61a1
8.04e-33	0.59401	0.489	0.354	2.16e-28	PA1 CNCC	eif3jb
8.62e-33	0.625522	0.394	0.258	2.32e-28	PA1 CNCC	furina
8.74e-33	0.716479	0.411	0.282	2.35e-28	PA1 CNCC	smarcad1a
9.77e-33	0.612918	0.48	0.345	2.63e-28	PA1 CNCC	npm3
1.01e-32	0.655409	0.458	0.326	2.71e-28	PA1 CNCC	prpf39
1.15e-32	0.956832	0.262	0.15	3.1e-28	PA1 CNCC	pwp2h
1.35e-32	0.403596	0.717	0.594	3.63e-28	PA1 CNCC	kctd5a
1.64e-32	0.854326	0.284	0.167	4.42e-28	PA1 CNCC	si:rp71-79p20.2
2.08e-32	0.561204	0.291	0.17	5.59e-28	PA1 CNCC	man1a1
2.28e-32	0.683813	0.39	0.258	6.14e-28	PA1 CNCC	clns1a
2.57e-32	0.955206	0.259	0.148	6.93e-28	PA1 CNCC	nup37
2.68e-32	0.728316	0.339	0.213	7.22e-28	PA1 CNCC	ptbp1a
2.85e-32	0.630712	0.331	0.203	7.68e-28	PA1 CNCC	map7d3
2.93e-32	0.664079	0.425	0.294	7.89e-28	PA1 CNCC	hikeshi
5.05e-32	0.351794	0.866	0.805	1.36e-27	PA1 CNCC	eif2s3
6.88e-32	0.730833	0.338	0.211	1.85e-27	PA1 CNCC	sec23a
7.6e-32	0.720042	0.32	0.196	2.05e-27	PA1 CNCC	nphp3
1.11e-31	0.336281	0.918	0.891	2.98e-27	PA1 CNCC	snrpd1
1.26e-31	0.546287	0.529	0.391	3.39e-27	PA1 CNCC	rbb4l
1.37e-31	0.437983	0.699	0.594	3.68e-27	PA1 CNCC	gtf2f1
2.34e-31	0.653535	0.255	0.141	6.31e-27	PA1 CNCC	dlc1
2.79e-31	0.743654	0.31	0.191	7.51e-27	PA1 CNCC	prdx6
2.86e-31	0.515206	0.617	0.505	7.7e-27	PA1 CNCC	si:dkey-286j15.1
2.95e-31	0.604156	0.277	0.159	7.96e-27	PA1 CNCC	si:ch211-204c21.1
2.99e-31	0.86178	0.255	0.144	8.05e-27	PA1 CNCC	erbb2
3.59e-31	0.506867	0.498	0.353	9.66e-27	PA1 CNCC	tmpoa
4.41e-31	0.667533	0.418	0.293	1.19e-26	PA1 CNCC	pinx1
5.22e-31	0.59021	0.518	0.393	1.41e-26	PA1 CNCC	polr2eb
5.39e-31	0.573897	0.574	0.458	1.45e-26	PA1 CNCC	lmnb2
6.51e-31	0.278354	0.96	0.941	1.75e-26	PA1 CNCC	fth1a
7.2e-31	0.719665	0.337	0.213	1.94e-26	PA1 CNCC	prim2
7.44e-31	0.433948	0.812	0.714	2e-26	PA1 CNCC	rbms3
8.12e-31	0.728454	0.359	0.237	2.19e-26	PA1 CNCC	ppp5c
8.45e-31	0.653212	0.422	0.295	2.28e-26	PA1 CNCC	ctnnb2
8.55e-31	0.354277	0.461	0.313	2.3e-26	PA1 CNCC	id3
9.4e-31	0.546787	0.586	0.475	2.53e-26	PA1 CNCC	polr2f
1.84e-30	0.416375	0.715	0.606	4.96e-26	PA1 CNCC	sarnp
2.56e-30	0.594192	0.425	0.294	6.9e-26	PA1 CNCC	mesd
2.92e-30	0.529699	0.52	0.387	7.87e-26	PA1 CNCC	cdc26
4.67e-30	0.766179	0.303	0.187	1.26e-25	PA1 CNCC	jade3
5.19e-30	0.584801	0.361	0.232	1.4e-25	PA1 CNCC	cst14a.2
5.91e-30	0.414462	0.706	0.601	1.59e-25	PA1 CNCC	romo1
6.31e-30	0.890877	0.264	0.156	1.7e-25	PA1 CNCC	gnl2
1.09e-29	0.638008	0.439	0.317	2.95e-25	PA1 CNCC	sept8a
1.29e-29	0.577353	0.386	0.253	3.47e-25	PA1 CNCC	GCA
1.82e-29	0.850532	0.255	0.149	4.89e-25	PA1 CNCC	rpf2
1.83e-29	0.588394	0.41	0.283	4.92e-25	PA1 CNCC	slbp
1.9e-29	0.866973	0.272	0.163	5.11e-25	PA1 CNCC	exosc9
2.06e-29	0.592644	0.432	0.305	5.54e-25	PA1 CNCC	kars
2.19e-29	0.476443	0.638	0.522	5.91e-25	PA1 CNCC	parp1
2.3e-29	0.428309	0.747	0.656	6.21e-25	PA1 CNCC	ctcf
2.79e-29	0.839724	0.269	0.16	7.52e-25	PA1 CNCC	drg2
3.59e-29	0.577291	0.419	0.288	9.68e-25	PA1 CNCC	homer3b
4.37e-29	0.606528	0.429	0.302	1.18e-24	PA1 CNCC	rbmx2
4.5e-29	0.598245	0.377	0.25	1.21e-24	PA1 CNCC	bcap31
5.45e-29	0.56422	0.502	0.377	1.47e-24	PA1 CNCC	rbm4.2
5.86e-29	0.389251	0.366	0.238	1.58e-24	PA1 CNCC	slc6a9
1.17e-28	0.495782	0.668	0.566	3.15e-24	PA1 CNCC	actn4
1.18e-28	0.431271	0.651	0.548	3.18e-24	PA1 CNCC	nutf2
1.39e-28	0.622275	0.399	0.27	3.74e-24	PA1 CNCC	lrp1aa
1.47e-28	0.543872	0.527	0.4	3.97e-24	PA1 CNCC	cd2bp2
1.81e-28	0.385972	0.727	0.636	4.87e-24	PA1 CNCC	gpx4b
1.94e-28	0.676913	0.323	0.206	5.23e-24	PA1 CNCC	phpt1
2.11e-28	0.773416	0.257	0.15	5.68e-24	PA1 CNCC	rfc2
2.12e-28	0.393	0.748	0.654	5.71e-24	PA1 CNCC	rad21a
2.54e-28	0.321882	0.893	0.862	6.83e-24	PA1 CNCC	snrnp70
2.88e-28	0.595727	0.412	0.284	7.76e-24	PA1 CNCC	slc12a2
3.13e-28	0.718818	0.331	0.215	8.44e-24	PA1 CNCC	si:dkeyp-55f12.3
4.43e-28	0.357749	0.885	0.862	1.19e-23	PA1 CNCC	snrpg
5.06e-28	0.668152	0.298	0.185	1.36e-23	PA1 CNCC	plekhg4
5.3e-28	0.278138	0.961	0.956	1.43e-23	PA1 CNCC	sub1a
5.41e-28	0.80829	0.287	0.178	1.46e-23	PA1 CNCC	gpatch4
6.84e-28	0.477263	0.618	0.512	1.84e-23	PA1 CNCC	bcas2
7.77e-28	0.734701	0.27	0.161	2.09e-23	PA1 CNCC	gas1a
1.76e-27	0.592574	0.41	0.285	4.73e-23	PA1 CNCC	hsdl2
2.07e-27	0.42218	0.708	0.62	5.57e-23	PA1 CNCC	polr2l
2.17e-27	0.619517	0.355	0.234	5.85e-23	PA1 CNCC	rfc1
2.32e-27	0.60668	0.341	0.22	6.24e-23	PA1 CNCC	jak1
2.39e-27	0.530339	0.503	0.381	6.44e-23	PA1 CNCC	snrpa1
2.96e-27	0.451091	0.687	0.606	7.97e-23	PA1 CNCC	atp5if1a
4.18e-27	0.609589	0.452	0.332	1.13e-22	PA1 CNCC	hyou1
4.5e-27	0.511136	0.424	0.299	1.21e-22	PA1 CNCC	atox1
1.03e-26	0.78984	0.276	0.172	2.78e-22	PA1 CNCC	si:dkey-23i12.5
1.04e-26	0.539178	0.472	0.348	2.8e-22	PA1 CNCC	adka
1.11e-26	0.61686	0.404	0.286	2.98e-22	PA1 CNCC	mrpl54
1.33e-26	0.393161	0.518	0.377	3.58e-22	PA1 CNCC	rpa2
1.36e-26	0.745367	0.29	0.183	3.67e-22	PA1 CNCC	zgc:161969
1.84e-26	0.778666	0.265	0.161	4.95e-22	PA1 CNCC	aatf
2.56e-26	0.710692	0.689	0.59	6.88e-22	PA1 CNCC	CT027638.1
2.56e-26	0.289062	0.906	0.867	6.89e-22	PA1 CNCC	atp5pb
2.82e-26	0.694643	0.376	0.264	7.61e-22	PA1 CNCC	psme3
3.01e-26	0.670908	0.27	0.164	8.12e-22	PA1 CNCC	BX957346.1
4.7e-26	0.794269	0.264	0.163	1.26e-21	PA1 CNCC	nob1
4.94e-26	0.503243	0.578	0.47	1.33e-21	PA1 CNCC	snrnp200
5.05e-26	0.540577	0.468	0.348	1.36e-21	PA1 CNCC	mrps24
5.71e-26	0.407989	0.765	0.702	1.54e-21	PA1 CNCC	ubap2b
6.06e-26	0.459509	0.543	0.409	1.63e-21	PA1 CNCC	tead1b
6.78e-26	0.442516	0.55	0.421	1.83e-21	PA1 CNCC	pitpnb
7.71e-26	0.624391	0.319	0.206	2.08e-21	PA1 CNCC	cenpx
8.32e-26	0.80345	0.252	0.152	2.24e-21	PA1 CNCC	itpa
1e-25	0.580799	0.415	0.297	2.7e-21	PA1 CNCC	manf
1.09e-25	0.641109	0.333	0.22	2.93e-21	PA1 CNCC	STMP1
1.17e-25	0.722916	0.304	0.197	3.15e-21	PA1 CNCC	znf593
1.18e-25	0.615145	0.346	0.233	3.18e-21	PA1 CNCC	txn2
1.25e-25	0.477265	0.556	0.441	3.36e-21	PA1 CNCC	anapc16
1.62e-25	0.367311	0.827	0.79	4.38e-21	PA1 CNCC	dido1
1.85e-25	0.499501	0.419	0.294	4.97e-21	PA1 CNCC	mbnl2
2.17e-25	0.511439	0.513	0.4	5.84e-21	PA1 CNCC	nedd8
3.38e-25	0.403559	0.685	0.6	9.11e-21	PA1 CNCC	eif3s6ip
5.67e-25	0.536978	0.432	0.312	1.53e-20	PA1 CNCC	tcf3a
6.68e-25	0.520118	0.392	0.273	1.8e-20	PA1 CNCC	mgst3b
7.07e-25	0.397325	0.444	0.309	1.9e-20	PA1 CNCC	gnai2a
7.87e-25	0.3214	0.885	0.871	2.12e-20	PA1 CNCC	rbbp4
8.29e-25	0.739598	0.256	0.157	2.23e-20	PA1 CNCC	ehmt1a
1.02e-24	0.547968	0.48	0.367	2.75e-20	PA1 CNCC	prpf8
1.17e-24	0.691768	0.255	0.155	3.15e-20	PA1 CNCC	pold1
1.32e-24	0.709096	0.333	0.227	3.57e-20	PA1 CNCC	eftud2
1.7e-24	0.802371	0.261	0.163	4.58e-20	PA1 CNCC	si:ch211-11k18.4
2.07e-24	0.292727	0.895	0.864	5.57e-20	PA1 CNCC	si:dkey-67c22.2
2.23e-24	0.676948	0.333	0.226	6.02e-20	PA1 CNCC	LOC103910438
2.27e-24	0.549671	0.439	0.323	6.13e-20	PA1 CNCC	mgst3a
2.49e-24	0.512726	0.426	0.306	6.71e-20	PA1 CNCC	usp1
3.99e-24	0.616316	0.392	0.282	1.07e-19	PA1 CNCC	abce1
4.19e-24	0.665745	0.355	0.249	1.13e-19	PA1 CNCC	trmt112
4.22e-24	0.587934	0.34	0.229	1.14e-19	PA1 CNCC	tia1l
4.97e-24	0.658153	0.324	0.218	1.34e-19	PA1 CNCC	fundc2
6.02e-24	0.528211	0.567	0.475	1.62e-19	PA1 CNCC	tars
6.39e-24	0.613256	0.326	0.219	1.72e-19	PA1 CNCC	elmsan1b
6.71e-24	0.709666	0.377	0.271	1.81e-19	PA1 CNCC	hspa9
6.78e-24	0.536345	0.345	0.231	1.83e-19	PA1 CNCC	plagx
9.89e-24	0.729605	0.283	0.184	2.66e-19	PA1 CNCC	crk
9.9e-24	0.549021	0.428	0.317	2.67e-19	PA1 CNCC	prpf19
1.2e-23	0.459177	0.562	0.452	3.23e-19	PA1 CNCC	rab5if
1.2e-23	0.506363	0.467	0.351	3.23e-19	PA1 CNCC	eif2s1a
1.53e-23	0.57545	0.302	0.195	4.11e-19	PA1 CNCC	ddah2
1.61e-23	0.395316	0.653	0.546	4.33e-19	PA1 CNCC	eif3ja
1.67e-23	0.557198	0.401	0.288	4.49e-19	PA1 CNCC	prpf3
1.94e-23	0.353191	0.784	0.73	5.22e-19	PA1 CNCC	pnn
1.98e-23	0.564287	0.353	0.241	5.34e-19	PA1 CNCC	axin2
2.02e-23	0.705764	0.271	0.172	5.44e-19	PA1 CNCC	pwp1
2.02e-23	0.392484	0.854	0.839	5.45e-19	PA1 CNCC	abcf1
3.36e-23	0.563042	0.368	0.258	9.05e-19	PA1 CNCC	ISCU (1 of many)
4.22e-23	0.536685	0.305	0.2	1.14e-18	PA1 CNCC	dgkh
4.69e-23	0.852908	0.325	0.229	1.26e-18	PA1 CNCC	nr2f1b
5.11e-23	0.33942	0.794	0.744	1.38e-18	PA1 CNCC	srsf11
6.02e-23	0.52684	0.412	0.298	1.62e-18	PA1 CNCC	aip
6.48e-23	0.5696	0.383	0.274	1.74e-18	PA1 CNCC	akt1s1
6.91e-23	0.611878	0.373	0.267	1.86e-18	PA1 CNCC	MRPS12
1.03e-22	0.685083	0.283	0.184	2.78e-18	PA1 CNCC	lmf2b
1.07e-22	0.29217	0.862	0.826	2.87e-18	PA1 CNCC	eif5b
1.63e-22	0.649328	0.306	0.204	4.4e-18	PA1 CNCC	gabpa
1.65e-22	0.54699	0.411	0.302	4.45e-18	PA1 CNCC	tmem167a
1.75e-22	0.600363	0.354	0.248	4.72e-18	PA1 CNCC	nudcd2
2.48e-22	0.426992	0.568	0.467	6.67e-18	PA1 CNCC	sar1b
2.61e-22	0.384963	0.66	0.565	7.03e-18	PA1 CNCC	tmed2
2.79e-22	0.44877	0.555	0.45	7.52e-18	PA1 CNCC	sae1
3.03e-22	0.370103	0.688	0.59	8.15e-18	PA1 CNCC	skia
3.3e-22	0.437916	0.445	0.324	8.88e-18	PA1 CNCC	ctbp2a
3.59e-22	0.718107	0.26	0.166	9.67e-18	PA1 CNCC	exosc4
4.73e-22	0.290085	0.889	0.851	1.27e-17	PA1 CNCC	ddx61
5.4e-22	0.471216	0.393	0.277	1.45e-17	PA1 CNCC	rps27l
5.51e-22	0.408505	0.395	0.278	1.48e-17	PA1 CNCC	ppp1r14bb
5.55e-22	0.691818	0.253	0.159	1.49e-17	PA1 CNCC	dtnba
6.74e-22	0.601025	0.331	0.227	1.82e-17	PA1 CNCC	selenot1b
7.28e-22	0.330496	0.8	0.756	1.96e-17	PA1 CNCC	cox5ab
8.69e-22	0.607155	0.319	0.218	2.34e-17	PA1 CNCC	epn2
1.25e-21	0.540558	0.337	0.232	3.37e-17	PA1 CNCC	echs1
1.27e-21	0.631265	0.314	0.212	3.43e-17	PA1 CNCC	si:ch73-347e22.4
1.68e-21	0.682878	0.255	0.162	4.52e-17	PA1 CNCC	slc38a10
3.45e-21	0.278842	0.767	0.691	9.3e-17	PA1 CNCC	canx
4.52e-21	0.502624	0.527	0.428	1.22e-16	PA1 CNCC	prmt1
4.77e-21	0.50109	0.471	0.366	1.29e-16	PA1 CNCC	cacybp
5.2e-21	0.528338	0.283	0.184	1.4e-16	PA1 CNCC	svild
5.85e-21	0.642539	0.256	0.164	1.58e-16	PA1 CNCC	ngdn
5.97e-21	0.647117	0.314	0.216	1.61e-16	PA1 CNCC	hibadhb
7.24e-21	0.481928	0.437	0.328	1.95e-16	PA1 CNCC	zgc:77086
7.33e-21	0.315951	0.886	0.81	1.97e-16	PA1 CNCC	jmjd1cb
8.38e-21	0.579366	0.362	0.261	2.26e-16	PA1 CNCC	hat1
9.24e-21	0.257094	0.817	0.748	2.49e-16	PA1 CNCC	gng5
9.54e-21	0.531949	0.375	0.269	2.57e-16	PA1 CNCC	mrpl16
1.16e-20	0.509958	0.383	0.276	3.11e-16	PA1 CNCC	lman2
1.24e-20	0.288507	0.807	0.748	3.33e-16	PA1 CNCC	selenof
1.48e-20	0.461524	0.499	0.397	3.98e-16	PA1 CNCC	gars
1.65e-20	0.588986	0.289	0.192	4.45e-16	PA1 CNCC	mcl1b
1.8e-20	0.585384	0.268	0.174	4.85e-16	PA1 CNCC	ssuh2rs1
2.34e-20	0.618816	0.323	0.228	6.31e-16	PA1 CNCC	mrps16
2.49e-20	0.349727	0.883	0.896	6.71e-16	PA1 CNCC	baz1b
3.12e-20	0.513704	0.404	0.301	8.4e-16	PA1 CNCC	si:ch211-284b7.3
3.2e-20	0.353613	0.694	0.629	8.61e-16	PA1 CNCC	tbca
3.22e-20	0.461863	0.39	0.284	8.66e-16	PA1 CNCC	kdelr2b
3.86e-20	0.345773	0.658	0.56	1.04e-15	PA1 CNCC	pbrm1l
5.2e-20	0.446975	0.429	0.317	1.4e-15	PA1 CNCC	si:ch73-376l24.2
6.23e-20	0.506981	0.509	0.405	1.68e-15	PA1 CNCC	igf1rb
8.68e-20	0.544363	0.337	0.235	2.34e-15	PA1 CNCC	sufu
9.56e-20	0.518873	0.425	0.328	2.58e-15	PA1 CNCC	ubap2l
1.05e-19	0.451858	0.443	0.338	2.84e-15	PA1 CNCC	zgc:56095
1.08e-19	0.657035	0.267	0.177	2.9e-15	PA1 CNCC	ajuba
1.42e-19	0.314715	0.641	0.539	3.83e-15	PA1 CNCC	lasp1
1.62e-19	0.329269	0.731	0.662	4.37e-15	PA1 CNCC	phf5a
2.13e-19	0.608286	0.326	0.231	5.73e-15	PA1 CNCC	bysl
2.77e-19	0.490282	0.411	0.31	7.47e-15	PA1 CNCC	ndufv3
2.84e-19	0.616438	0.364	0.272	7.66e-15	PA1 CNCC	pole4
2.89e-19	0.57935	0.262	0.171	7.8e-15	PA1 CNCC	pora
4.65e-19	0.654261	0.292	0.203	1.25e-14	PA1 CNCC	timm13
4.89e-19	0.379242	0.7	0.643	1.32e-14	PA1 CNCC	usp10
6.45e-19	0.370907	0.524	0.414	1.74e-14	PA1 CNCC	sec62
6.57e-19	0.66354	0.25	0.165	1.77e-14	PA1 CNCC	ssbp1
7.69e-19	0.272236	0.808	0.754	2.07e-14	PA1 CNCC	eif3d
7.97e-19	0.433589	0.599	0.517	2.15e-14	PA1 CNCC	ndufa8
8.41e-19	0.611191	0.251	0.164	2.27e-14	PA1 CNCC	pank4
8.73e-19	0.537375	0.365	0.269	2.35e-14	PA1 CNCC	mtpn
9.82e-19	0.64955	0.256	0.169	2.64e-14	PA1 CNCC	maml1
1.21e-18	0.45699	0.494	0.396	3.25e-14	PA1 CNCC	sf3a1
1.24e-18	0.468363	0.304	0.208	3.35e-14	PA1 CNCC	cd276
1.56e-18	0.60701	0.273	0.185	4.19e-14	PA1 CNCC	edc3
1.83e-18	0.446673	0.421	0.317	4.94e-14	PA1 CNCC	prps1b
2.07e-18	0.513208	0.35	0.251	5.57e-14	PA1 CNCC	cwc27
2.19e-18	0.332952	0.737	0.679	5.89e-14	PA1 CNCC	eny2
2.55e-18	0.46708	0.392	0.291	6.87e-14	PA1 CNCC	psat1
2.59e-18	0.254155	0.87	0.823	6.99e-14	PA1 CNCC	paip2b
2.73e-18	0.650963	0.271	0.184	7.35e-14	PA1 CNCC	nrd1a
3.03e-18	0.496884	0.402	0.301	8.17e-14	PA1 CNCC	mn1a
3.28e-18	0.543477	0.293	0.202	8.84e-14	PA1 CNCC	pam16
3.81e-18	0.558621	0.303	0.212	1.03e-13	PA1 CNCC	gcsha
4.19e-18	0.573058	0.253	0.169	1.13e-13	PA1 CNCC	prps1a
4.52e-18	0.558718	0.458	0.354	1.22e-13	PA1 CNCC	XLOC-043834
5.08e-18	0.493689	0.418	0.323	1.37e-13	PA1 CNCC	mrps6
5.11e-18	0.570541	0.299	0.208	1.38e-13	PA1 CNCC	kpnb1
5.65e-18	0.380614	0.567	0.472	1.52e-13	PA1 CNCC	fkbp2
7.16e-18	0.298102	0.739	0.685	1.93e-13	PA1 CNCC	ola1
7.33e-18	0.652568	0.266	0.181	1.97e-13	PA1 CNCC	tlk1b
7.72e-18	0.702157	0.273	0.19	2.08e-13	PA1 CNCC	vars
7.82e-18	0.46846	0.409	0.311	2.11e-13	PA1 CNCC	sf3b3
7.87e-18	0.417836	0.52	0.423	2.12e-13	PA1 CNCC	khsrp
8e-18	0.621016	0.263	0.178	2.16e-13	PA1 CNCC	seh1l
8.05e-18	0.384369	0.585	0.5	2.17e-13	PA1 CNCC	zgc:91910
8.8e-18	0.454711	0.523	0.436	2.37e-13	PA1 CNCC	prkrip1
1.09e-17	0.412789	0.412	0.31	2.93e-13	PA1 CNCC	slc39a7
1.36e-17	0.351096	0.635	0.545	3.67e-13	PA1 CNCC	calr3a
1.64e-17	0.529982	0.346	0.253	4.43e-13	PA1 CNCC	rab6a
1.98e-17	0.592832	0.294	0.207	5.35e-13	PA1 CNCC	szrd1
2.22e-17	0.425466	0.533	0.45	5.99e-13	PA1 CNCC	mrpl57
2.4e-17	0.398201	0.417	0.314	6.46e-13	PA1 CNCC	sh3pxd2aa
2.8e-17	0.555101	0.332	0.242	7.55e-13	PA1 CNCC	mrps31
3.33e-17	0.271419	0.813	0.774	8.97e-13	PA1 CNCC	zc3h13
3.45e-17	0.403189	0.356	0.257	9.29e-13	PA1 CNCC	caska
3.57e-17	0.545654	0.316	0.226	9.62e-13	PA1 CNCC	fcf1
4.01e-17	0.628529	0.578	0.508	1.08e-12	PA1 CNCC	efnb1
4.03e-17	0.342412	0.69	0.628	1.09e-12	PA1 CNCC	ipo7
5.49e-17	0.507578	0.297	0.207	1.48e-12	PA1 CNCC	rfc5
7.09e-17	0.465204	0.395	0.299	1.91e-12	PA1 CNCC	si:ch73-138n13.1
8.46e-17	0.561717	0.299	0.212	2.28e-12	PA1 CNCC	rbpja
8.54e-17	0.513052	0.344	0.253	2.3e-12	PA1 CNCC	phb2b
9.14e-17	0.56043	0.345	0.257	2.46e-12	PA1 CNCC	kpnb3
9.33e-17	0.696021	0.264	0.184	2.51e-12	PA1 CNCC	stx18
1.01e-16	0.489846	0.331	0.241	2.71e-12	PA1 CNCC	golt1bb
1.04e-16	0.251417	0.834	0.76	2.8e-12	PA1 CNCC	jarid2b
1.15e-16	0.523962	0.276	0.19	3.11e-12	PA1 CNCC	b2ml
1.96e-16	0.461732	0.375	0.282	5.28e-12	PA1 CNCC	sart3
2.15e-16	0.507357	0.335	0.246	5.8e-12	PA1 CNCC	mrpl18
2.39e-16	0.497139	0.343	0.255	6.44e-12	PA1 CNCC	mrpl32
2.39e-16	0.523499	0.352	0.264	6.45e-12	PA1 CNCC	atf4a
2.42e-16	0.258444	0.864	0.835	6.53e-12	PA1 CNCC	rbm25b
2.48e-16	0.539663	0.27	0.187	6.68e-12	PA1 CNCC	cmtm4
3.09e-16	0.602005	0.272	0.19	8.33e-12	PA1 CNCC	ankrd10a
4.06e-16	0.36059	0.647	0.587	1.09e-11	PA1 CNCC	ost4
4.51e-16	0.573679	0.289	0.205	1.21e-11	PA1 CNCC	BOLA2
4.61e-16	0.323513	0.602	0.513	1.24e-11	PA1 CNCC	prdx4
4.86e-16	0.536391	0.269	0.187	1.31e-11	PA1 CNCC	sh3kbp1
5.02e-16	0.585551	0.26	0.179	1.35e-11	PA1 CNCC	mrpl37
5.15e-16	0.473532	0.351	0.263	1.39e-11	PA1 CNCC	psmg3
5.2e-16	0.57969	0.315	0.229	1.4e-11	PA1 CNCC	ccdc102a
6.87e-16	0.331693	0.736	0.696	1.85e-11	PA1 CNCC	denr
7.14e-16	0.430701	0.486	0.404	1.92e-11	PA1 CNCC	pin4
7.29e-16	0.430751	0.418	0.327	1.96e-11	PA1 CNCC	uchl5
7.61e-16	0.524185	0.314	0.229	2.05e-11	PA1 CNCC	lrrc47
8.23e-16	0.539104	0.32	0.235	2.22e-11	PA1 CNCC	qars
9.03e-16	0.565633	0.287	0.206	2.43e-11	PA1 CNCC	tomm40l
1.18e-15	0.373107	0.433	0.334	3.18e-11	PA1 CNCC	actr2a
1.21e-15	0.405936	0.312	0.22	3.26e-11	PA1 CNCC	dhfr
1.32e-15	0.313086	0.629	0.548	3.54e-11	PA1 CNCC	naa10
1.32e-15	0.449285	0.388	0.298	3.56e-11	PA1 CNCC	srpk1b
1.33e-15	0.589956	0.313	0.232	3.58e-11	PA1 CNCC	si:dkeyp-121d4.3
1.42e-15	0.599974	0.281	0.2	3.81e-11	PA1 CNCC	DDX17
1.47e-15	0.623343	0.283	0.2	3.95e-11	PA1 CNCC	CR376821.1
1.54e-15	0.317408	0.59	0.505	4.14e-11	PA1 CNCC	ppp1cbl
1.57e-15	0.541942	0.258	0.177	4.22e-11	PA1 CNCC	eed
1.65e-15	0.255184	0.798	0.759	4.44e-11	PA1 CNCC	apex1
1.83e-15	0.493837	0.373	0.285	4.94e-11	PA1 CNCC	pqbp1
2.04e-15	0.47658	0.341	0.252	5.49e-11	PA1 CNCC	eif1ad
2.19e-15	0.510821	0.323	0.237	5.91e-11	PA1 CNCC	dlg1
2.29e-15	0.47638	0.324	0.236	6.18e-11	PA1 CNCC	tp53bp1
2.31e-15	0.472954	0.313	0.226	6.21e-11	PA1 CNCC	mrpl53
2.48e-15	0.510053	0.296	0.213	6.69e-11	PA1 CNCC	vps4b
2.56e-15	0.535074	0.262	0.182	6.89e-11	PA1 CNCC	med20
2.61e-15	0.257836	0.795	0.747	7.04e-11	PA1 CNCC	psma5
2.88e-15	0.515045	0.377	0.292	7.76e-11	PA1 CNCC	cdk5rap1
2.97e-15	0.29938	0.438	0.335	8e-11	PA1 CNCC	coro1ca
3.36e-15	0.462745	0.345	0.258	9.06e-11	PA1 CNCC	metap1
4.55e-15	0.449605	0.347	0.26	1.23e-10	PA1 CNCC	trnau1apb
4.7e-15	0.382349	0.496	0.406	1.27e-10	PA1 CNCC	hnrnpul1
4.97e-15	0.373221	0.5	0.409	1.34e-10	PA1 CNCC	srsf10b
5.18e-15	0.347455	0.491	0.398	1.4e-10	PA1 CNCC	copb2
5.89e-15	0.416856	0.417	0.332	1.59e-10	PA1 CNCC	mrps25
6.84e-15	0.441263	0.324	0.237	1.84e-10	PA1 CNCC	map3k1
6.85e-15	0.524585	0.314	0.229	1.84e-10	PA1 CNCC	jazf1b
8.63e-15	0.355413	0.471	0.376	2.32e-10	PA1 CNCC	naa40
9.65e-15	0.52899	0.257	0.18	2.6e-10	PA1 CNCC	nup205
1.05e-14	0.337019	0.262	0.182	2.82e-10	PA1 CNCC	CABZ01056843.1
1.09e-14	0.382154	0.465	0.376	2.94e-10	PA1 CNCC	snrpb2
1.11e-14	0.378104	0.459	0.371	2.98e-10	PA1 CNCC	cox7a2l
1.24e-14	0.640925	0.258	0.183	3.35e-10	PA1 CNCC	irs1
1.38e-14	0.369636	0.412	0.322	3.73e-10	PA1 CNCC	ctnnd1
1.4e-14	0.487379	0.34	0.257	3.78e-10	PA1 CNCC	actr2b
1.61e-14	0.559224	0.262	0.185	4.33e-10	PA1 CNCC	aven
1.62e-14	0.466412	0.335	0.25	4.36e-10	PA1 CNCC	dzip1
1.73e-14	0.540313	0.296	0.217	4.66e-10	PA1 CNCC	pold3
1.8e-14	0.416789	0.395	0.308	4.84e-10	PA1 CNCC	pbdc1
1.95e-14	0.374249	0.438	0.35	5.25e-10	PA1 CNCC	srp54
2.04e-14	0.394468	0.432	0.345	5.51e-10	PA1 CNCC	uqcrb
2.29e-14	0.378614	0.475	0.389	6.17e-10	PA1 CNCC	si:ch211-271b14.1
2.57e-14	0.491635	0.344	0.26	6.93e-10	PA1 CNCC	zgc:92664
3.01e-14	0.551567	0.269	0.192	8.12e-10	PA1 CNCC	hm13
3.63e-14	0.561056	0.266	0.189	9.77e-10	PA1 CNCC	fam57a
5.02e-14	0.519787	0.32	0.241	1.35e-09	PA1 CNCC	gcn1
5.16e-14	0.579394	0.254	0.181	1.39e-09	PA1 CNCC	rock1
5.39e-14	0.386008	0.449	0.363	1.45e-09	PA1 CNCC	copb1
5.6e-14	0.496767	0.256	0.18	1.51e-09	PA1 CNCC	stat5b
5.67e-14	0.352677	0.473	0.382	1.53e-09	PA1 CNCC	etfb
6.15e-14	0.577843	0.253	0.18	1.66e-09	PA1 CNCC	eif2a
6.41e-14	0.286818	0.28	0.196	1.73e-09	PA1 CNCC	atad2
6.98e-14	0.322602	0.573	0.49	1.88e-09	PA1 CNCC	smim15
7.71e-14	0.446779	0.419	0.341	2.08e-09	PA1 CNCC	mrpl11
7.79e-14	0.642023	0.402	0.331	2.1e-09	PA1 CNCC	cdc14b
8.83e-14	0.427187	0.378	0.295	2.38e-09	PA1 CNCC	tex261
9.32e-14	0.33883	0.643	0.586	2.51e-09	PA1 CNCC	si:ch211-212k18.4
1.14e-13	0.466418	0.383	0.303	3.08e-09	PA1 CNCC	mia3
1.19e-13	0.444269	0.362	0.279	3.2e-09	PA1 CNCC	mrpl23
1.35e-13	0.504594	0.255	0.18	3.62e-09	PA1 CNCC	aamp
1.35e-13	0.327882	0.558	0.484	3.64e-09	PA1 CNCC	cope
1.39e-13	0.432879	0.471	0.399	3.76e-09	PA1 CNCC	tomm6
1.54e-13	0.448156	0.367	0.286	4.14e-09	PA1 CNCC	srpra
1.87e-13	0.357004	0.487	0.404	5.05e-09	PA1 CNCC	si:ch211-22i13.2
2.03e-13	0.48651	0.344	0.266	5.46e-09	PA1 CNCC	setdb1a
2.07e-13	0.44474	0.344	0.262	5.58e-09	PA1 CNCC	thoc7
2.14e-13	0.519007	0.291	0.215	5.76e-09	PA1 CNCC	srp14
2.76e-13	0.531295	0.266	0.192	7.43e-09	PA1 CNCC	spred1
2.78e-13	0.396283	0.403	0.318	7.49e-09	PA1 CNCC	polr2i
3.37e-13	0.330883	0.509	0.421	9.07e-09	PA1 CNCC	tfam
3.4e-13	0.414098	0.299	0.218	9.16e-09	PA1 CNCC	rgl1
3.54e-13	0.316266	0.589	0.522	9.54e-09	PA1 CNCC	chd1
4.75e-13	0.251127	0.736	0.677	1.28e-08	PA1 CNCC	eif3i
4.83e-13	0.367652	0.464	0.383	1.3e-08	PA1 CNCC	cdk11b
5.44e-13	0.265539	0.394	0.302	1.47e-08	PA1 CNCC	lzts2a
5.49e-13	0.265135	0.772	0.735	1.48e-08	PA1 CNCC	tomm20b
5.52e-13	0.465574	0.287	0.211	1.49e-08	PA1 CNCC	mrps26
7.33e-13	0.487835	0.292	0.217	1.97e-08	PA1 CNCC	wdr61
8.44e-13	0.349132	0.483	0.4	2.27e-08	PA1 CNCC	inip
9.6e-13	0.467582	0.255	0.182	2.59e-08	PA1 CNCC	hadh
9.77e-13	0.396077	0.385	0.302	2.63e-08	PA1 CNCC	sema6dl
1.03e-12	0.466555	0.301	0.227	2.79e-08	PA1 CNCC	si:ch211-114n24.6
1.04e-12	0.424201	0.432	0.358	2.81e-08	PA1 CNCC	ube2l3b
1.18e-12	0.358783	0.499	0.421	3.19e-08	PA1 CNCC	ddost
1.2e-12	0.327254	0.552	0.48	3.24e-08	PA1 CNCC	zgc:153713
1.3e-12	0.534833	0.274	0.203	3.5e-08	PA1 CNCC	sec13
1.34e-12	0.460759	0.263	0.19	3.62e-08	PA1 CNCC	smn1
1.38e-12	0.325398	0.698	0.655	3.71e-08	PA1 CNCC	nudc
1.44e-12	0.518956	0.273	0.202	3.88e-08	PA1 CNCC	pdcd4a
1.54e-12	0.331378	0.369	0.282	4.16e-08	PA1 CNCC	mad1l1
1.73e-12	0.364156	0.327	0.246	4.65e-08	PA1 CNCC	erp44
2.23e-12	0.402634	0.394	0.317	6.02e-08	PA1 CNCC	CABZ01068251.1
2.24e-12	0.379313	0.363	0.281	6.02e-08	PA1 CNCC	pagr1
2.28e-12	0.513622	0.26	0.19	6.15e-08	PA1 CNCC	sirt7
2.89e-12	0.268224	0.742	0.7	7.78e-08	PA1 CNCC	hcfc1a
3.06e-12	0.501501	0.299	0.227	8.23e-08	PA1 CNCC	slka
3.23e-12	0.318257	0.58	0.509	8.71e-08	PA1 CNCC	rap1aa
3.68e-12	0.440158	0.365	0.289	9.92e-08	PA1 CNCC	cactin
3.81e-12	0.296562	0.563	0.495	1.03e-07	PA1 CNCC	ubxn1
4.53e-12	0.308048	0.533	0.451	1.22e-07	PA1 CNCC	taf9
5.36e-12	0.352422	0.492	0.413	1.44e-07	PA1 CNCC	golgb1
6.39e-12	0.422632	0.33	0.256	1.72e-07	PA1 CNCC	bckdhb
6.4e-12	0.474606	0.269	0.199	1.72e-07	PA1 CNCC	thap12a
7.3e-12	0.496286	0.289	0.22	1.97e-07	PA1 CNCC	nop14
7.65e-12	0.464299	0.328	0.256	2.06e-07	PA1 CNCC	rpf1
7.82e-12	0.54396	0.258	0.191	2.11e-07	PA1 CNCC	nup98
8.5e-12	0.252981	0.763	0.736	2.29e-07	PA1 CNCC	atp5md
8.51e-12	0.308987	0.448	0.367	2.29e-07	PA1 CNCC	sept7b
9.93e-12	0.319066	0.515	0.44	2.67e-07	PA1 CNCC	ndufab1a
1.07e-11	0.381361	0.346	0.267	2.88e-07	PA1 CNCC	nsd2
1.08e-11	0.488625	0.294	0.225	2.92e-07	PA1 CNCC	mdn1
1.21e-11	0.362272	0.365	0.287	3.27e-07	PA1 CNCC	ccdc9
1.29e-11	0.364723	0.311	0.234	3.47e-07	PA1 CNCC	sipa1l1
1.38e-11	0.419188	0.293	0.221	3.71e-07	PA1 CNCC	prpf4
1.39e-11	0.331341	0.426	0.348	3.75e-07	PA1 CNCC	snrnp40
1.57e-11	0.41736	0.33	0.255	4.22e-07	PA1 CNCC	mta1
1.58e-11	0.598845	0.398	0.337	4.26e-07	PA1 CNCC	mycn
1.7e-11	0.365621	0.352	0.275	4.58e-07	PA1 CNCC	smg6
1.73e-11	0.309899	0.561	0.492	4.67e-07	PA1 CNCC	ndufa12
1.8e-11	0.407595	0.328	0.254	4.86e-07	PA1 CNCC	prelid1a
1.82e-11	0.435531	0.296	0.225	4.9e-07	PA1 CNCC	zgc:171480
1.84e-11	0.379832	0.343	0.267	4.94e-07	PA1 CNCC	srek1ip1
1.86e-11	0.313759	0.633	0.579	5e-07	PA1 CNCC	thrap3b
2.06e-11	0.494524	0.266	0.198	5.56e-07	PA1 CNCC	ppil4
2.18e-11	0.400879	0.432	0.362	5.88e-07	PA1 CNCC	ddx46
2.2e-11	0.499314	0.265	0.198	5.91e-07	PA1 CNCC	drg1
2.2e-11	0.393891	0.307	0.233	5.92e-07	PA1 CNCC	ruvbl2
2.21e-11	0.323588	0.476	0.399	5.94e-07	PA1 CNCC	cnot3b
2.31e-11	0.297815	0.514	0.43	6.22e-07	PA1 CNCC	cyc1
2.35e-11	0.341383	0.436	0.359	6.32e-07	PA1 CNCC	ndst2a
2.45e-11	0.509893	0.267	0.201	6.59e-07	PA1 CNCC	larp1
2.52e-11	0.454801	0.28	0.211	6.79e-07	PA1 CNCC	sephs1
2.63e-11	0.405449	0.416	0.347	7.08e-07	PA1 CNCC	myg1
2.65e-11	0.312577	0.56	0.492	7.14e-07	PA1 CNCC	hif1al
2.73e-11	0.419528	0.35	0.277	7.35e-07	PA1 CNCC	aars
3.39e-11	0.37276	0.431	0.355	9.14e-07	PA1 CNCC	mrps21
3.72e-11	0.25642	0.502	0.422	1e-06	PA1 CNCC	spcs3
4.21e-11	0.48798	0.265	0.199	1.13e-06	PA1 CNCC	psmd9
4.61e-11	0.363794	0.31	0.238	1.24e-06	PA1 CNCC	CABZ01087560.1
4.74e-11	0.281174	0.591	0.526	1.28e-06	PA1 CNCC	prkcsh
4.85e-11	0.286568	0.733	0.698	1.31e-06	PA1 CNCC	prrc2c
4.87e-11	0.325897	0.407	0.329	1.31e-06	PA1 CNCC	sf3a3
4.87e-11	0.262675	0.399	0.312	1.31e-06	PA1 CNCC	jam3b
4.92e-11	0.406733	0.337	0.265	1.33e-06	PA1 CNCC	mrpl20
4.96e-11	0.519148	0.257	0.192	1.34e-06	PA1 CNCC	zgc:77151
5.05e-11	0.378861	0.358	0.286	1.36e-06	PA1 CNCC	acp1
6.26e-11	0.482647	0.26	0.193	1.69e-06	PA1 CNCC	znf395a
6.57e-11	0.269626	0.482	0.395	1.77e-06	PA1 CNCC	chrac1
8.73e-11	0.400053	0.342	0.272	2.35e-06	PA1 CNCC	xpc
9.1e-11	0.361038	0.339	0.266	2.45e-06	PA1 CNCC	wasla
9.11e-11	0.303461	0.447	0.366	2.45e-06	PA1 CNCC	znf576.2
9.55e-11	0.332606	0.33	0.255	2.57e-06	PA1 CNCC	si:dkey-88p24.11
1.12e-10	0.332346	0.421	0.346	3.02e-06	PA1 CNCC	cstf3
1.22e-10	0.440277	0.279	0.213	3.29e-06	PA1 CNCC	wwc1
1.29e-10	0.333718	0.42	0.345	3.46e-06	PA1 CNCC	RSBN1
1.34e-10	0.366667	0.39	0.319	3.61e-06	PA1 CNCC	nfyc
1.35e-10	0.462741	0.261	0.196	3.63e-06	PA1 CNCC	uck2b
1.38e-10	0.333281	0.424	0.354	3.71e-06	PA1 CNCC	ctr9
1.4e-10	0.515433	0.262	0.199	3.77e-06	PA1 CNCC	sh3bp5a
1.67e-10	0.379382	0.374	0.302	4.51e-06	PA1 CNCC	mrps10
1.8e-10	0.370265	0.383	0.311	4.86e-06	PA1 CNCC	cdc42bpaa
2.1e-10	0.697222	0.286	0.229	5.65e-06	PA1 CNCC	aspm
2.35e-10	0.30024	0.534	0.462	6.32e-06	PA1 CNCC	hnrnpk
2.42e-10	0.399851	0.289	0.221	6.52e-06	PA1 CNCC	ptpn11a
2.54e-10	0.440009	0.285	0.219	6.85e-06	PA1 CNCC	usp14
2.56e-10	0.254679	0.6	0.528	6.91e-06	PA1 CNCC	puf60a
2.96e-10	0.332691	0.338	0.266	7.96e-06	PA1 CNCC	prdx3
3.15e-10	0.404554	0.319	0.251	8.47e-06	PA1 CNCC	mtrex
3.47e-10	0.348782	0.349	0.278	9.35e-06	PA1 CNCC	EML4
3.49e-10	0.387603	0.284	0.217	9.41e-06	PA1 CNCC	rfc3
3.71e-10	0.250961	0.666	0.62	9.99e-06	PA1 CNCC	ddx23
3.8e-10	0.431805	0.25	0.187	1.02e-05	PA1 CNCC	prpf38a
3.94e-10	0.32732	0.401	0.327	1.06e-05	PA1 CNCC	gatad2ab
5e-10	0.336357	0.407	0.333	1.35e-05	PA1 CNCC	CR293507.1
5.1e-10	0.419579	0.339	0.273	1.37e-05	PA1 CNCC	c1d
5.19e-10	0.341814	0.29	0.223	1.4e-05	PA1 CNCC	ptp4a3
5.33e-10	0.309576	0.446	0.373	1.44e-05	PA1 CNCC	blcap
5.5e-10	0.410829	0.302	0.236	1.48e-05	PA1 CNCC	stag1b
5.51e-10	0.346018	0.462	0.394	1.48e-05	PA1 CNCC	txnl1
5.56e-10	0.467307	0.612	0.554	1.5e-05	PA1 CNCC	zbtb16a
5.65e-10	0.451159	0.268	0.206	1.52e-05	PA1 CNCC	dnm2a
6.3e-10	0.306388	0.415	0.342	1.7e-05	PA1 CNCC	rpn1
6.71e-10	0.259928	0.702	0.67	1.81e-05	PA1 CNCC	ppig
7.04e-10	0.390775	0.364	0.298	1.9e-05	PA1 CNCC	ier3ip1
7.29e-10	0.40739	0.301	0.236	1.96e-05	PA1 CNCC	mrps11
7.7e-10	0.351297	0.3	0.233	2.07e-05	PA1 CNCC	pdia5
7.71e-10	0.3173	0.403	0.332	2.08e-05	PA1 CNCC	hmg20b
9.18e-10	0.433375	0.287	0.224	2.47e-05	PA1 CNCC	lrig2
1.12e-09	0.428703	0.291	0.228	3.01e-05	PA1 CNCC	phb
1.17e-09	0.466167	0.25	0.188	3.16e-05	PA1 CNCC	ptch2
1.32e-09	0.276756	0.593	0.53	3.56e-05	PA1 CNCC	arid4a
1.35e-09	0.352702	0.347	0.277	3.63e-05	PA1 CNCC	vaspb
1.51e-09	0.40088	0.282	0.219	4.06e-05	PA1 CNCC	si:dkey-78l4.14
1.56e-09	0.377538	0.333	0.268	4.21e-05	PA1 CNCC	mrpl14
1.78e-09	0.437755	0.301	0.238	4.8e-05	PA1 CNCC	hadhb
1.8e-09	0.317277	0.403	0.333	4.84e-05	PA1 CNCC	mycbp
1.82e-09	0.260872	0.25	0.185	4.9e-05	PA1 CNCC	gas1b
1.87e-09	0.419004	0.27	0.208	5.04e-05	PA1 CNCC	mrps30
2.25e-09	0.345482	0.348	0.282	6.05e-05	PA1 CNCC	ephb4a
2.48e-09	0.364132	0.359	0.296	6.68e-05	PA1 CNCC	copa
3.04e-09	0.346891	0.349	0.284	8.19e-05	PA1 CNCC	kat7b
3.3e-09	0.346808	0.392	0.328	8.9e-05	PA1 CNCC	mrpl34
3.65e-09	0.296421	0.506	0.445	9.82e-05	PA1 CNCC	lsm5
3.76e-09	0.376735	0.308	0.245	0.000101244	PA1 CNCC	ddx47
5.07e-09	0.344607	0.354	0.289	0.000136626	PA1 CNCC	ruvbl1
5.6e-09	0.412903	0.328	0.267	0.000150815	PA1 CNCC	cwc22
5.76e-09	0.364997	0.342	0.28	0.000155109	PA1 CNCC	srsf1b
7.1e-09	0.324524	0.496	0.438	0.00019114	PA1 CNCC	ankhd1
7.2e-09	0.427494	0.263	0.205	0.000193953	PA1 CNCC	tomm40
7.46e-09	0.263307	0.309	0.244	0.000200893	PA1 CNCC	znf503
7.73e-09	0.368837	0.254	0.195	0.000208164	PA1 CNCC	adgra3
8.52e-09	0.369877	0.325	0.263	0.000229529	PA1 CNCC	ppp2cab
1.02e-08	0.359808	0.354	0.293	0.000275634	PA1 CNCC	si:zfos-1192g2.3
1.11e-08	0.456109	0.274	0.218	0.00029853	PA1 CNCC	uggt2
1.16e-08	0.473263	0.589	0.537	0.00031271	PA1 CNCC	CABZ01045617.1
1.19e-08	0.353104	0.273	0.212	0.000319816	PA1 CNCC	zgc:162472
1.53e-08	0.3366	0.402	0.342	0.000412298	PA1 CNCC	znf207b
1.53e-08	0.309634	0.407	0.344	0.000413357	PA1 CNCC	mcts1
1.66e-08	0.408763	0.252	0.196	0.000447849	PA1 CNCC	gtf2h3
1.72e-08	0.273717	0.684	0.628	0.000464175	PA1 CNCC	srgap2
1.97e-08	0.285718	0.441	0.375	0.000530122	PA1 CNCC	nars
1.99e-08	0.319506	0.39	0.328	0.000534822	PA1 CNCC	cops2
2.29e-08	0.390813	0.319	0.261	0.000616542	PA1 CNCC	abcf2a
2.33e-08	0.43103	0.255	0.2	0.000626846	PA1 CNCC	ctdspl2b
2.66e-08	0.260841	0.498	0.439	0.000716061	PA1 CNCC	ndufa11
2.74e-08	0.395236	0.277	0.219	0.000737932	PA1 CNCC	yy1b
3.36e-08	0.367181	0.367	0.309	0.000906	PA1 CNCC	hars
3.54e-08	0.331888	0.272	0.213	0.000954095	PA1 CNCC	rnf185
3.89e-08	0.401604	0.261	0.205	0.00104743	PA1 CNCC	mlec
3.89e-08	0.281617	0.479	0.422	0.00104784	PA1 CNCC	cdkn2aipnl
3.97e-08	0.314777	0.345	0.285	0.00106909	PA1 CNCC	mrpl30
4.11e-08	0.303765	0.414	0.352	0.001106	PA1 CNCC	timm9
4.41e-08	0.380767	0.259	0.203	0.00118696	PA1 CNCC	chordc1b
4.88e-08	0.265888	0.447	0.383	0.00131547	PA1 CNCC	ndufb6
4.92e-08	0.26512	0.414	0.349	0.00132525	PA1 CNCC	AL935174.5
5.2e-08	0.299333	0.378	0.316	0.00140002	PA1 CNCC	ndufs8a
5.72e-08	0.268973	0.529	0.472	0.00153978	PA1 CNCC	hspa4b
6.03e-08	0.338973	0.294	0.236	0.00162363	PA1 CNCC	mrps7
6.15e-08	0.266678	0.33	0.266	0.00165718	PA1 CNCC	LOC100332329
7.45e-08	0.290882	0.368	0.305	0.00200785	PA1 CNCC	wdr18
7.65e-08	0.308765	0.399	0.339	0.00205961	PA1 CNCC	srsf6b
8.74e-08	0.386116	0.25	0.196	0.00235339	PA1 CNCC	paxip1
9.04e-08	0.304981	0.292	0.232	0.00243567	PA1 CNCC	degs1
9.04e-08	0.328447	0.352	0.292	0.00243612	PA1 CNCC	setd5
9.08e-08	0.365607	0.312	0.258	0.00244481	PA1 CNCC	ctnnbl1
9.39e-08	0.278099	0.384	0.32	0.00252809	PA1 CNCC	brms1la
1.1e-07	0.348193	0.268	0.212	0.00295824	PA1 CNCC	caap1
1.14e-07	0.272584	0.47	0.412	0.00306981	PA1 CNCC	pdcd5
1.2e-07	0.342373	0.301	0.245	0.00324259	PA1 CNCC	egln1b
1.42e-07	0.339882	0.29	0.233	0.00382609	PA1 CNCC	zfyve9a
1.79e-07	0.36726	0.275	0.221	0.00483145	PA1 CNCC	taf2
1.99e-07	0.32339	0.287	0.231	0.0053508	PA1 CNCC	cstf1
2.17e-07	0.308965	0.312	0.254	0.00584253	PA1 CNCC	gigyf2
2.19e-07	0.288491	0.448	0.392	0.00590067	PA1 CNCC	aimp1
2.36e-07	0.423801	0.254	0.204	0.00636896	PA1 CNCC	si:ch211-262h13.3
2.65e-07	0.303033	0.327	0.27	0.00712688	PA1 CNCC	slc20a2
2.83e-07	0.404805	0.265	0.214	0.00762228	PA1 CNCC	uxs1
3.4e-07	0.32368	0.291	0.236	0.00916764	PA1 CNCC	mrpl41
3.46e-07	0.26238	0.423	0.361	0.00931317	PA1 CNCC	si:ch211-173p18.3
3.47e-07	0.271643	0.478	0.428	0.00933353	PA1 CNCC	g3bp1
3.68e-07	0.296975	0.302	0.247	0.00990779	PA1 CNCC	dbnlb
3.71e-07	0.266575	0.33	0.272	0.0100016	PA1 CNCC	chmp5b
3.96e-07	0.331179	0.331	0.276	0.010654	PA1 CNCC	ing3
5.06e-07	0.322024	0.263	0.21	0.0136397	PA1 CNCC	wdr60
5.11e-07	0.29671	0.322	0.265	0.0137573	PA1 CNCC	usp36
5.43e-07	0.38221	0.271	0.22	0.0146388	PA1 CNCC	vps25
6.37e-07	0.258736	0.338	0.282	0.0171583	PA1 CNCC	txlna
6.75e-07	0.374545	0.302	0.252	0.0181814	PA1 CNCC	cul4b
7.01e-07	0.312425	0.286	0.234	0.0188917	PA1 CNCC	nus1
8.84e-07	0.311801	0.325	0.272	0.0238117	PA1 CNCC	sdhdb
9.48e-07	0.372992	0.276	0.226	0.0255278	PA1 CNCC	ncbp3
9.74e-07	0.303977	0.357	0.303	0.0262372	PA1 CNCC	psmc1b
1.06e-06	0.296066	0.293	0.24	0.0286165	PA1 CNCC	crnkl1
1.13e-06	0.287006	0.401	0.349	0.030537	PA1 CNCC	cstf2
1.16e-06	0.324018	0.252	0.202	0.031188	PA1 CNCC	mrps23
1.23e-06	0.267126	0.286	0.233	0.0330094	PA1 CNCC	npepl1
1.61e-06	0.253422	0.396	0.341	0.0432984	PA1 CNCC	pfdn2
1.61e-06	0.254191	0.426	0.375	0.0433069	PA1 CNCC	pfdn6
1.75e-06	0.298646	0.272	0.221	0.0470051	PA1 CNCC	srp9
1.8e-06	0.335408	0.267	0.217	0.0485887	PA1 CNCC	ccnl1b
1.89e-06	0.250377	0.326	0.271	0.0509575	PA1 CNCC	chmp6b
1.97e-06	0.284085	0.328	0.277	0.05302	PA1 CNCC	scaf4a
1.97e-06	0.314315	0.283	0.233	0.0531659	PA1 CNCC	rlf
2.15e-06	0.315704	0.33	0.28	0.0578498	PA1 CNCC	zgc:56525
2.23e-06	0.261195	0.398	0.347	0.0601699	PA1 CNCC	nsfl1c
2.37e-06	0.258203	0.307	0.253	0.0638055	PA1 CNCC	med28
3e-06	0.277147	0.313	0.259	0.0809101	PA1 CNCC	dlg1l
3.24e-06	0.322115	0.301	0.252	0.0874034	PA1 CNCC	psip1a
3.43e-06	0.319355	0.279	0.231	0.092497	PA1 CNCC	cpsf1
3.87e-06	0.293901	0.293	0.243	0.10414	PA1 CNCC	mrpl52
3.91e-06	0.308923	0.317	0.268	0.105304	PA1 CNCC	phf3
3.92e-06	0.282829	0.261	0.212	0.105457	PA1 CNCC	phf6
4.19e-06	0.28179	0.428	0.382	0.11299	PA1 CNCC	cand1
4.4e-06	0.693641	0.269	0.231	0.118483	PA1 CNCC	kif11
4.46e-06	0.275449	0.331	0.279	0.120158	PA1 CNCC	CABZ01115113.1
4.8e-06	0.276288	0.311	0.26	0.129219	PA1 CNCC	uqcrc2b
5.35e-06	0.293009	0.362	0.312	0.144106	PA1 CNCC	xpo1b
5.48e-06	0.261965	0.304	0.254	0.1476	PA1 CNCC	pip4k2ca
5.58e-06	0.324414	0.299	0.252	0.150357	PA1 CNCC	rabif
5.72e-06	0.405644	0.252	0.208	0.154013	PA1 CNCC	znf438
7.14e-06	0.274712	0.324	0.275	0.192265	PA1 CNCC	wtap
7.23e-06	0.287503	0.379	0.332	0.194648	PA1 CNCC	srp72
7.89e-06	0.295053	0.304	0.254	0.212552	PA1 CNCC	idh3a
7.97e-06	0.299679	0.333	0.285	0.214805	PA1 CNCC	btbd10b
8.4e-06	0.282551	0.337	0.29	0.226295	PA1 CNCC	mrps18c
9.04e-06	0.290278	0.256	0.209	0.243376	PA1 CNCC	adnp2b
9.56e-06	0.260189	0.323	0.272	0.257571	PA1 CNCC	cdc73
9.6e-06	0.256226	0.378	0.327	0.258643	PA1 CNCC	ufm1
9.97e-06	0.266048	0.26	0.213	0.268527	PA1 CNCC	mrpl45
1.1e-05	0.312925	0.3	0.254	0.295965	PA1 CNCC	mrpl24
1.22e-05	0.285451	0.274	0.228	0.329156	PA1 CNCC	cap1
1.34e-05	0.267078	0.285	0.237	0.362193	PA1 CNCC	nelfe
1.38e-05	0.319224	0.35	0.308	0.372692	PA1 CNCC	dlgap5
1.54e-05	0.343273	0.287	0.245	0.414899	PA1 CNCC	cpsf2
1.55e-05	0.255264	0.359	0.309	0.417125	PA1 CNCC	pik3r1
2.02e-05	0.274317	0.254	0.21	0.544934	PA1 CNCC	epn3a
2.03e-05	0.325476	0.272	0.229	0.546685	PA1 CNCC	fam120c
2.47e-05	0.278252	0.297	0.251	0.664447	PA1 CNCC	cse1l
2.73e-05	0.289147	0.293	0.248	0.736437	PA1 CNCC	csnk1g2a
3.01e-05	0.331082	0.264	0.223	0.811232	PA1 CNCC	nup62l
3.19e-05	0.292872	0.279	0.236	0.860079	PA1 CNCC	ubn2b
3.39e-05	0.313387	0.366	0.324	0.912286	PA1 CNCC	smurf2
3.73e-05	0.296509	0.294	0.25	1	PA1 CNCC	sympk
4.55e-05	0.273871	0.277	0.234	1	PA1 CNCC	polr2b
5.19e-05	0.316264	0.271	0.23	1	PA1 CNCC	si:ch211-251p5.5
5.63e-05	0.275441	0.301	0.259	1	PA1 CNCC	RASA2
6.35e-05	0.365279	0.304	0.265	1	PA1 CNCC	btbd7
6.86e-05	0.251909	0.253	0.211	1	PA1 CNCC	spoplb
7.02e-05	0.253638	0.26	0.218	1	PA1 CNCC	ccdc32
0.000119655	0.260695	0.3	0.258	1	PA1 CNCC	zmym2
0.000180726	0.277137	0.257	0.219	1	PA1 CNCC	ppp4r3b
0.000207851	0.261037	0.285	0.245	1	PA1 CNCC	cabin1
0.000215194	0.305692	0.774	0.797	1	PA1 CNCC	gse1
0.000230856	0.259356	0.288	0.25	1	PA1 CNCC	cul1a
0.000280421	0.350332	0.28	0.245	1	PA1 CNCC	daam1a
0.000699599	0.293276	0.28	0.246	1	PA1 CNCC	upf1
0.000769076	0.267137	0.27	0.236	1	PA1 CNCC	psmg1
0.000770169	0.269796	0.257	0.224	1	PA1 CNCC	xpot
0.00233132	0.330902	0.348	0.317	1	PA1 CNCC	sept12
0.00335742	0.387804	0.364	0.337	1	PA1 CNCC	si:dkey-222b8.1
0	3.22285	0.964	0.175	0	Proliferative PA1 CNCC	si:ch211-113a14.24
0	3.31149	0.942	0.16	0	Proliferative PA1 CNCC	si:ch1073-153i20.5
0	3.06041	0.985	0.209	0	Proliferative PA1 CNCC	hist1h2a4.1
0	3.02613	0.975	0.225	0	Proliferative PA1 CNCC	hist1h2a5
0	3.16239	0.886	0.137	0	Proliferative PA1 CNCC	si:ch211-113a14.26
0	2.98128	0.982	0.235	0	Proliferative PA1 CNCC	si:ch1073-153i20.4
0	2.93374	0.895	0.149	0	Proliferative PA1 CNCC	si:ch73-36p18.1
0	2.90174	0.97	0.229	0	Proliferative PA1 CNCC	hist1h2a3
0	2.99137	0.894	0.154	0	Proliferative PA1 CNCC	CU457819.1
0	3.03477	0.895	0.159	0	Proliferative PA1 CNCC	si:dkey-23a13.6
0	2.97235	0.871	0.137	0	Proliferative PA1 CNCC	LOC108190746
0	2.77263	0.907	0.174	0	Proliferative PA1 CNCC	si:ch73-368j24.11
0	2.76579	0.933	0.201	0	Proliferative PA1 CNCC	hist1h2a9
0	2.93397	0.971	0.243	0	Proliferative PA1 CNCC	hist2h3c
0	2.92986	0.872	0.148	0	Proliferative PA1 CNCC	HIST2H3A
0	2.90165	0.88	0.159	0	Proliferative PA1 CNCC	si:ch211-113a14.27
0	2.9551	0.872	0.153	0	Proliferative PA1 CNCC	CR762436.2
0	2.9376	0.902	0.185	0	Proliferative PA1 CNCC	si:ch211-113a14.15
0	3.09345	0.834	0.12	0	Proliferative PA1 CNCC	zgc:173552
0	2.90979	0.985	0.275	0	Proliferative PA1 CNCC	si:dkey-108k21.21
0	2.93029	0.845	0.141	0	Proliferative PA1 CNCC	si:dkey-108k21.19
0	2.93484	0.961	0.262	0	Proliferative PA1 CNCC	zgc:165555
0	3.1013	0.995	0.297	0	Proliferative PA1 CNCC	zgc:153405
0	3.00491	0.833	0.137	0	Proliferative PA1 CNCC	si:dkey-261m9.6
0	2.67367	0.9	0.208	0	Proliferative PA1 CNCC	LOC100148591
0	2.8261	0.845	0.153	0	Proliferative PA1 CNCC	LOC103908680
0	2.88826	0.817	0.129	0	Proliferative PA1 CNCC	si:ch1073-159d7.7
0	3.01139	0.816	0.128	0	Proliferative PA1 CNCC	zgc:113983
0	2.89046	0.823	0.139	0	Proliferative PA1 CNCC	hist2h3ca1
0	2.73178	0.846	0.171	0	Proliferative PA1 CNCC	si:ch211-113a14.11
0	2.97985	0.789	0.115	0	Proliferative PA1 CNCC	CU459186.3
0	2.5454	0.904	0.231	0	Proliferative PA1 CNCC	smc2
0	2.62864	0.846	0.175	0	Proliferative PA1 CNCC	si:dkey-261m9.9
0	2.91189	0.816	0.15	0	Proliferative PA1 CNCC	LOC564610
0	2.8942	0.807	0.15	0	Proliferative PA1 CNCC	si:dkey-23a13.8
0	2.81807	0.811	0.155	0	Proliferative PA1 CNCC	zgc:163061
0	2.7798	0.797	0.142	0	Proliferative PA1 CNCC	LOC100334934
0	2.91426	0.998	0.345	0	Proliferative PA1 CNCC	hist1h2a6
0	3.10124	0.998	0.348	0	Proliferative PA1 CNCC	si:ch211-113a14.18
0	2.96545	0.768	0.127	0	Proliferative PA1 CNCC	si:dkey-23a13.17
0	3.21457	0.73	0.095	0	Proliferative PA1 CNCC	si:dkey-108k21.11
0	2.201	0.843	0.21	0	Proliferative PA1 CNCC	top2a
0	2.42869	0.88	0.249	0	Proliferative PA1 CNCC	si:dkey-108k21.18
0	2.26024	0.8	0.172	0	Proliferative PA1 CNCC	mibp
0	2.91022	0.75	0.126	0	Proliferative PA1 CNCC	hist1h2a2
0	2.93214	0.725	0.109	0	Proliferative PA1 CNCC	si:dkey-23a13.9
0	2.53209	0.785	0.17	0	Proliferative PA1 CNCC	ano9a
0	2.45116	0.762	0.148	0	Proliferative PA1 CNCC	diaph3
0	2.30805	0.842	0.234	0	Proliferative PA1 CNCC	h2afx
0	2.1575	0.792	0.187	0	Proliferative PA1 CNCC	ccna2
0	2.34735	0.818	0.215	0	Proliferative PA1 CNCC	LOC100329358
0	2.64386	0.739	0.138	0	Proliferative PA1 CNCC	LOC570115
0	2.00611	0.88	0.284	0	Proliferative PA1 CNCC	smc4
0	2.01048	0.896	0.304	0	Proliferative PA1 CNCC	dek
0	3.0293	0.679	0.087	0	Proliferative PA1 CNCC	FP325123.1
0	2.93044	0.993	0.402	0	Proliferative PA1 CNCC	hist1h2a11
0	2.30574	0.762	0.172	0	Proliferative PA1 CNCC	cks1b
0	2.91826	0.992	0.404	0	Proliferative PA1 CNCC	zgc:113984
0	2.99055	0.678	0.092	0	Proliferative PA1 CNCC	si:ch73-368j24.14
0	2.31912	0.757	0.172	0	Proliferative PA1 CNCC	spc24
0	2.45714	0.716	0.133	0	Proliferative PA1 CNCC	fbxo5
0	2.5498	0.731	0.151	0	Proliferative PA1 CNCC	LOC100150038
0	2.15705	0.762	0.19	0	Proliferative PA1 CNCC	ncapg
0	3.10619	1	0.429	0	Proliferative PA1 CNCC	zgc:110216
0	2.65036	0.701	0.135	0	Proliferative PA1 CNCC	si:dkey-261m9.18
0	2.87751	0.673	0.108	0	Proliferative PA1 CNCC	si:ch1073-153i20.3
0	3.15001	0.643	0.08	0	Proliferative PA1 CNCC	hist1h2a1
0	2.7391	0.687	0.125	0	Proliferative PA1 CNCC	si:dkey-108k21.12
0	2.34516	0.746	0.185	0	Proliferative PA1 CNCC	dhfr
0	2.31562	0.725	0.165	0	Proliferative PA1 CNCC	cdca5
0	2.53611	0.705	0.153	0	Proliferative PA1 CNCC	si:dkey-108k21.13
0	2.96492	0.64	0.093	0	Proliferative PA1 CNCC	si:dkey-108k21.14
0	3.116	0.621	0.079	0	Proliferative PA1 CNCC	CU459186.2
0	2.88607	0.627	0.085	0	Proliferative PA1 CNCC	si:ch73-368j24.12
0	2.97431	0.613	0.083	0	Proliferative PA1 CNCC	si:dkey-108k21.24
0	2.57951	0.647	0.117	0	Proliferative PA1 CNCC	si:dkey-6i22.5
0	3.38892	0.589	0.061	0	Proliferative PA1 CNCC	si:ch1073-159d7.10
0	2.8696	0.624	0.097	0	Proliferative PA1 CNCC	LOC100331412
0	2.9557	0.605	0.089	0	Proliferative PA1 CNCC	hist1h2a10
0	3.19223	0.578	0.066	0	Proliferative PA1 CNCC	CR354435.1
0	2.89679	0.597	0.088	0	Proliferative PA1 CNCC	si:ch211-113a14.9
0	2.93702	0.59	0.081	0	Proliferative PA1 CNCC	si:ch73-368j24.9
0	2.67451	0.6	0.1	0	Proliferative PA1 CNCC	haus4
0	2.53613	0.605	0.111	0	Proliferative PA1 CNCC	ercc6l
0	1.93946	0.99	0.504	0	Proliferative PA1 CNCC	mki67
0	2.10213	0.967	0.491	0	Proliferative PA1 CNCC	dut
0	2.83249	1	0.539	0	Proliferative PA1 CNCC	si:dkey-108k21.10
0	1.90854	0.977	0.522	0	Proliferative PA1 CNCC	chaf1a
0	1.82246	0.975	0.528	0	Proliferative PA1 CNCC	hist1h4l.2
0	3.16581	0.496	0.059	0	Proliferative PA1 CNCC	LOC108179079
0	2.05327	0.964	0.534	0	Proliferative PA1 CNCC	LOC794549
0	2.98393	0.483	0.064	0	Proliferative PA1 CNCC	LOC108181627
0	3.05171	0.473	0.057	0	Proliferative PA1 CNCC	FP325123.2
0	3.13679	0.46	0.056	0	Proliferative PA1 CNCC	si:ch211-113a14.19
0	1.75201	0.991	0.594	0	Proliferative PA1 CNCC	banf1
0	3.34119	0.432	0.043	0	Proliferative PA1 CNCC	CU459186.1
0	2.25575	0.997	0.645	0	Proliferative PA1 CNCC	zgc:194989
0	1.88513	0.997	0.646	0	Proliferative PA1 CNCC	tuba8l
0	2.86131	0.998	0.7	0	Proliferative PA1 CNCC	zgc:110425
0	2.02083	1	0.73	0	Proliferative PA1 CNCC	stmn1a
0	2.6878	1	0.795	0	Proliferative PA1 CNCC	hist1h4l
0	2.76883	1	0.823	0	Proliferative PA1 CNCC	si:dkey-261m9.17
0	2.89405	1	0.859	0	Proliferative PA1 CNCC	zgc:165555.2
0	1.01689	1	0.999	0	Proliferative PA1 CNCC	h3f3a
9.15e-308	2.12089	0.726	0.165	2.47e-303	Proliferative PA1 CNCC	aurkb
2e-307	2.22794	0.801	0.235	5.38e-303	Proliferative PA1 CNCC	hist1h2ba
6.39e-303	1.49915	0.997	0.755	1.72e-298	Proliferative PA1 CNCC	anp32b
1.26e-302	1.93884	0.771	0.188	3.38e-298	Proliferative PA1 CNCC	mad2l1
4.37e-301	2.17311	0.747	0.188	1.18e-296	Proliferative PA1 CNCC	ncapd2
3.63e-300	2.91417	0.459	0.06	9.77e-296	Proliferative PA1 CNCC	si:ch211-113a14.22
1.61e-298	2.81579	0.518	0.082	4.34e-294	Proliferative PA1 CNCC	si:ch211-113a14.17
1.49e-297	2.18079	0.667	0.14	4.02e-293	Proliferative PA1 CNCC	kif4
7.57e-297	1.31614	1	0.913	2.04e-292	Proliferative PA1 CNCC	tuba8l4
4.05e-293	2.94693	0.464	0.064	1.09e-288	Proliferative PA1 CNCC	hist1h4l.1
5.46e-291	1.47822	0.997	0.988	1.47e-286	Proliferative PA1 CNCC	zgc:153409
4.38e-290	2.84526	0.488	0.073	1.18e-285	Proliferative PA1 CNCC	si:dkey-108k21.28
1.25e-289	1.95425	0.887	0.342	3.37e-285	Proliferative PA1 CNCC	rrm2
5.47e-285	2.33113	0.639	0.138	1.47e-280	Proliferative PA1 CNCC	mis12
1.56e-274	2.18925	0.678	0.163	4.21e-270	Proliferative PA1 CNCC	si:dkey-23a13.5
5.22e-271	2.85256	0.437	0.061	1.41e-266	Proliferative PA1 CNCC	zgc:173585
2e-269	2.40917	0.629	0.144	5.38e-265	Proliferative PA1 CNCC	asf1ba
3.34e-268	2.39535	0.556	0.106	8.99e-264	Proliferative PA1 CNCC	ncaph
2.61e-267	2.49954	0.547	0.104	7.04e-263	Proliferative PA1 CNCC	rad51
1.13e-265	3.08896	0.388	0.047	3.04e-261	Proliferative PA1 CNCC	LOC108190747
1.28e-263	2.16743	0.621	0.136	3.46e-259	Proliferative PA1 CNCC	knl1
1.03e-260	1.5617	0.964	0.505	2.77e-256	Proliferative PA1 CNCC	lbr
1.71e-258	2.31695	0.594	0.128	4.59e-254	Proliferative PA1 CNCC	dnph1
7.03e-258	2.32557	0.656	0.166	1.89e-253	Proliferative PA1 CNCC	atad2
5.53e-257	1.28035	1	0.938	1.49e-252	Proliferative PA1 CNCC	hmgb2a
1.13e-256	2.13185	0.605	0.13	3.03e-252	Proliferative PA1 CNCC	nuf2
2.91e-255	2.20156	0.638	0.153	7.84e-251	Proliferative PA1 CNCC	kif15
9.67e-253	1.89203	0.823	0.285	2.6e-248	Proliferative PA1 CNCC	CABZ01005379.1
2.62e-251	1.71107	0.883	0.334	7.06e-247	Proliferative PA1 CNCC	nutf2l
3.75e-251	2.57744	0.458	0.073	1.01e-246	Proliferative PA1 CNCC	iqgap3
8.4e-251	2.43463	0.547	0.111	2.26e-246	Proliferative PA1 CNCC	e2f8
2.36e-249	1.89682	0.707	0.186	6.36e-245	Proliferative PA1 CNCC	tpx2
4.78e-248	1.77145	0.876	0.359	1.29e-243	Proliferative PA1 CNCC	rpa2
2.21e-246	3.0733	0.35	0.04	5.96e-242	Proliferative PA1 CNCC	si:ch1073-153i20.2
2.41e-246	1.68769	0.825	0.261	6.49e-242	Proliferative PA1 CNCC	dlgap5
2.4e-243	2.79992	0.422	0.064	6.46e-239	Proliferative PA1 CNCC	si:dkey-23a13.1.1
3.74e-243	2.70633	0.461	0.079	1.01e-238	Proliferative PA1 CNCC	zgc:154164
6.58e-241	2.53644	0.452	0.074	1.77e-236	Proliferative PA1 CNCC	bard1
7.56e-240	2.39571	0.525	0.105	2.04e-235	Proliferative PA1 CNCC	XLOC-016099
1.75e-239	1.90133	0.785	0.266	4.71e-235	Proliferative PA1 CNCC	si:ch1073-159d7.6
8.16e-234	0.99937	0.988	0.529	2.2e-229	Proliferative PA1 CNCC	si:dkey-261h17.1
9.15e-233	3.1063	0.33	0.037	2.46e-228	Proliferative PA1 CNCC	si:dkey-261m9.9.1
4.24e-232	1.73994	0.808	0.265	1.14e-227	Proliferative PA1 CNCC	twist1a
5.3e-231	2.63802	0.435	0.073	1.43e-226	Proliferative PA1 CNCC	FP236812.1
4.74e-229	1.81984	0.758	0.248	1.28e-224	Proliferative PA1 CNCC	si:ch211-161h7.4
6.69e-229	1.78491	0.803	0.29	1.8e-224	Proliferative PA1 CNCC	si:ch1073-159d7.13
6.04e-228	1.7138	0.761	0.233	1.63e-223	Proliferative PA1 CNCC	si:dkey-16p21.8
3.98e-227	1.98075	0.664	0.184	1.07e-222	Proliferative PA1 CNCC	cenpx
8.85e-227	1.63448	0.837	0.3	2.38e-222	Proliferative PA1 CNCC	rrm1
4.14e-225	2.00847	0.643	0.175	1.12e-220	Proliferative PA1 CNCC	si:ch73-36p18.4
1.02e-224	2.19299	0.585	0.144	2.75e-220	Proliferative PA1 CNCC	si:ch73-368j24.8
1.24e-224	2.92313	0.351	0.045	3.35e-220	Proliferative PA1 CNCC	cenpo
5.62e-224	2.12118	0.566	0.13	1.51e-219	Proliferative PA1 CNCC	numa1
6.07e-221	2.12594	0.559	0.128	1.64e-216	Proliferative PA1 CNCC	emd
5.71e-219	2.50165	0.433	0.075	1.54e-214	Proliferative PA1 CNCC	si:ch211-225g23.1
8.14e-219	2.57449	0.428	0.074	2.19e-214	Proliferative PA1 CNCC	ncapd3
1.38e-218	1.30019	0.997	0.572	3.73e-214	Proliferative PA1 CNCC	pmp22a
5.61e-218	1.99933	0.571	0.135	1.51e-213	Proliferative PA1 CNCC	cntln
7.98e-217	2.50898	0.43	0.075	2.15e-212	Proliferative PA1 CNCC	eme1
2.42e-216	2.30092	0.585	0.15	6.52e-212	Proliferative PA1 CNCC	esco2
8.16e-216	2.5655	0.422	0.073	2.2e-211	Proliferative PA1 CNCC	LOC570405
2.05e-215	1.73054	0.94	0.62	5.52e-211	Proliferative PA1 CNCC	pcna
1.54e-214	2.55544	0.418	0.071	4.16e-210	Proliferative PA1 CNCC	cenpp
1.22e-213	2.08506	0.537	0.121	3.27e-209	Proliferative PA1 CNCC	si:dkey-30c15.10
1.47e-212	2.20694	0.646	0.191	3.97e-208	Proliferative PA1 CNCC	barx1
8.81e-212	2.6667	0.376	0.057	2.37e-207	Proliferative PA1 CNCC	si:ch211-113a14.6
2.74e-211	2.29275	0.534	0.126	7.39e-207	Proliferative PA1 CNCC	unga
4.15e-211	2.379	0.46	0.089	1.12e-206	Proliferative PA1 CNCC	ing5b
1.83e-210	1.91617	0.588	0.147	4.94e-206	Proliferative PA1 CNCC	cdk1
5.96e-210	1.66218	0.809	0.311	1.61e-205	Proliferative PA1 CNCC	rpa3
4.13e-209	2.01271	0.602	0.16	1.11e-204	Proliferative PA1 CNCC	LOC569982
3.15e-208	2.91234	0.323	0.041	8.49e-204	Proliferative PA1 CNCC	si:ch211-113a14.29
1.13e-207	2.23294	0.52	0.119	3.05e-203	Proliferative PA1 CNCC	cenpk
1.35e-207	2.4132	0.448	0.086	3.63e-203	Proliferative PA1 CNCC	si:ch73-368j24.10
2.87e-207	1.55663	0.753	0.241	7.74e-203	Proliferative PA1 CNCC	hmcn2
6.72e-207	1.03077	0.998	0.898	1.81e-202	Proliferative PA1 CNCC	zgc:56493
1.21e-206	2.20583	0.488	0.102	3.27e-202	Proliferative PA1 CNCC	knstrn
8.89e-206	2.18196	0.513	0.116	2.39e-201	Proliferative PA1 CNCC	dbf4
9.21e-204	2.21196	0.512	0.117	2.48e-199	Proliferative PA1 CNCC	zgc:171759
8.64e-203	2.28291	0.46	0.093	2.33e-198	Proliferative PA1 CNCC	zgc:86764
2.68e-202	2.22148	0.461	0.093	7.23e-198	Proliferative PA1 CNCC	kif14
1.37e-200	2.41911	0.396	0.067	3.68e-196	Proliferative PA1 CNCC	kif18a
2.96e-200	3.0724	0.293	0.034	7.98e-196	Proliferative PA1 CNCC	si:dkey-261m9.12
1.14e-198	2.08536	0.526	0.125	3.08e-194	Proliferative PA1 CNCC	chtf18
1.17e-198	2.36996	0.418	0.077	3.15e-194	Proliferative PA1 CNCC	cenph
2.77e-198	1.97173	0.574	0.15	7.46e-194	Proliferative PA1 CNCC	spdl1
5.03e-198	2.34947	0.453	0.093	1.35e-193	Proliferative PA1 CNCC	krcp
1.02e-197	1.56612	0.825	0.338	2.75e-193	Proliferative PA1 CNCC	tmpoa
6.2e-197	2.15529	0.539	0.136	1.67e-192	Proliferative PA1 CNCC	zgc:114046
1.05e-196	2.01826	0.536	0.13	2.84e-192	Proliferative PA1 CNCC	kifc1
1.07e-194	1.82121	0.58	0.151	2.89e-190	Proliferative PA1 CNCC	kif22
5.66e-194	1.87998	0.626	0.184	1.52e-189	Proliferative PA1 CNCC	rfc5
5.67e-194	2.89003	0.316	0.043	1.53e-189	Proliferative PA1 CNCC	primpol
1.09e-193	2.03002	0.565	0.15	2.93e-189	Proliferative PA1 CNCC	dlx4b
3.7e-193	2.17857	0.466	0.099	9.95e-189	Proliferative PA1 CNCC	mus81
1.68e-191	2.26035	0.479	0.108	4.52e-187	Proliferative PA1 CNCC	zgc:110540
1.75e-191	1.41133	0.781	0.264	4.71e-187	Proliferative PA1 CNCC	fli1a
4.47e-190	1.91673	0.57	0.152	1.2e-185	Proliferative PA1 CNCC	si:ch211-244o22.2
4.79e-190	1.81256	0.589	0.16	1.29e-185	Proliferative PA1 CNCC	cenpe
1.88e-189	1.9642	0.539	0.135	5.06e-185	Proliferative PA1 CNCC	cenpi
1.48e-188	2.06679	0.533	0.134	3.99e-184	Proliferative PA1 CNCC	twist1b
2.12e-188	2.35713	0.425	0.085	5.72e-184	Proliferative PA1 CNCC	pbk
4.59e-187	0.588679	1	1	1.24e-182	Proliferative PA1 CNCC	rplp2l
5.16e-187	1.99511	0.696	0.255	1.39e-182	Proliferative PA1 CNCC	dlx4a
2.23e-186	0.608536	1	1	6e-182	Proliferative PA1 CNCC	rplp1
2.42e-186	1.87238	0.595	0.168	6.51e-182	Proliferative PA1 CNCC	plk1
1.04e-185	1.80966	0.602	0.174	2.79e-181	Proliferative PA1 CNCC	zgc:163040.1
4.23e-185	2.59614	0.361	0.061	1.14e-180	Proliferative PA1 CNCC	trip13
4.86e-185	2.7427	0.323	0.048	1.31e-180	Proliferative PA1 CNCC	neil3
2.25e-184	1.97761	0.535	0.138	6.06e-180	Proliferative PA1 CNCC	dlx3b
3.14e-184	1.50847	0.852	0.399	8.46e-180	Proliferative PA1 CNCC	zgc:173587
4.55e-184	1.71464	0.759	0.319	1.23e-179	Proliferative PA1 CNCC	mxd3
5.37e-184	1.04035	0.764	0.262	1.45e-179	Proliferative PA1 CNCC	dlx1a
1.91e-183	2.38398	0.396	0.074	5.15e-179	Proliferative PA1 CNCC	haus1
4.16e-183	2.34571	0.414	0.082	1.12e-178	Proliferative PA1 CNCC	skp2
6.82e-183	2.86349	0.297	0.04	1.84e-178	Proliferative PA1 CNCC	si:ch73-368j24.3
1.95e-182	1.62366	0.696	0.231	5.26e-178	Proliferative PA1 CNCC	net1
3.17e-182	0.904993	0.995	0.907	8.54e-178	Proliferative PA1 CNCC	anp32a
1.37e-180	1.21554	0.842	0.319	3.69e-176	Proliferative PA1 CNCC	lsp1
1.79e-180	2.06395	0.479	0.111	4.83e-176	Proliferative PA1 CNCC	kif2c
4.69e-180	1.28914	0.74	0.253	1.26e-175	Proliferative PA1 CNCC	dlx2a
1.48e-179	1.84648	0.589	0.171	3.98e-175	Proliferative PA1 CNCC	twist3
1.53e-179	2.12571	0.456	0.102	4.13e-175	Proliferative PA1 CNCC	kif23
2.6e-179	2.18959	0.449	0.099	7e-175	Proliferative PA1 CNCC	cenps
2.89e-179	2.47718	0.371	0.067	7.78e-175	Proliferative PA1 CNCC	cenpn
3e-179	1.24426	0.942	0.629	8.07e-175	Proliferative PA1 CNCC	nucks1b
3.14e-179	2.62173	0.32	0.048	8.46e-175	Proliferative PA1 CNCC	LOC110439258
3.88e-178	0.564326	1	0.999	1.04e-173	Proliferative PA1 CNCC	rps7
1.3e-177	1.49719	0.838	0.407	3.49e-173	Proliferative PA1 CNCC	hirip3
1.38e-177	1.97422	0.504	0.125	3.71e-173	Proliferative PA1 CNCC	ckap2l
2.59e-177	1.36791	0.694	0.214	6.97e-173	Proliferative PA1 CNCC	ms4a17a.9
4.02e-176	1.2199	0.904	0.412	1.08e-171	Proliferative PA1 CNCC	krt18a.1
2.06e-175	1.34521	0.735	0.252	5.54e-171	Proliferative PA1 CNCC	ror2
2.64e-175	1.25881	0.827	0.31	7.11e-171	Proliferative PA1 CNCC	SCARF2
7.34e-175	0.559044	1	1	1.98e-170	Proliferative PA1 CNCC	rps8a
8.56e-174	1.76317	0.575	0.163	2.3e-169	Proliferative PA1 CNCC	spc25
1.65e-173	1.90642	0.558	0.16	4.45e-169	Proliferative PA1 CNCC	vrk1
4.18e-172	2.06009	0.505	0.133	1.13e-167	Proliferative PA1 CNCC	pola2
5.45e-172	1.22243	0.806	0.297	1.47e-167	Proliferative PA1 CNCC	adgra2
1.07e-170	1.4924	0.824	0.375	2.89e-166	Proliferative PA1 CNCC	lig1
1.23e-170	1.90778	0.504	0.13	3.32e-166	Proliferative PA1 CNCC	kif20a
3.46e-170	1.94968	0.51	0.134	9.31e-166	Proliferative PA1 CNCC	shmt1
8e-170	1.73261	0.627	0.201	2.16e-165	Proliferative PA1 CNCC	si:ch211-114n24.6
1.21e-169	1.58179	0.673	0.223	3.26e-165	Proliferative PA1 CNCC	col6a4a
2.52e-169	2.19128	0.404	0.083	6.79e-165	Proliferative PA1 CNCC	ndc80
4.19e-168	2.30851	0.368	0.069	1.13e-163	Proliferative PA1 CNCC	depdc1a
4.67e-168	1.82002	0.501	0.127	1.26e-163	Proliferative PA1 CNCC	armc1l
4.88e-168	1.83374	0.517	0.136	1.31e-163	Proliferative PA1 CNCC	zgc:86839
9.22e-168	1.31828	0.723	0.25	2.48e-163	Proliferative PA1 CNCC	cbfb
1.87e-167	1.68239	0.67	0.237	5.04e-163	Proliferative PA1 CNCC	rnaseh2a
5.34e-167	0.591708	1	0.999	1.44e-162	Proliferative PA1 CNCC	rps3a
1.59e-166	2.21258	0.435	0.1	4.29e-162	Proliferative PA1 CNCC	suv39h1b
2.57e-166	2.45981	0.328	0.055	6.92e-162	Proliferative PA1 CNCC	pot1
4.72e-166	2.17509	0.425	0.095	1.27e-161	Proliferative PA1 CNCC	si:ch211-153a8.4
1.31e-165	1.78284	0.506	0.131	3.53e-161	Proliferative PA1 CNCC	cdca8
1.34e-164	1.26343	0.799	0.299	3.61e-160	Proliferative PA1 CNCC	notch2
2.28e-164	0.808081	0.999	0.947	6.13e-160	Proliferative PA1 CNCC	cbx3a
1.45e-163	2.64349	0.296	0.045	3.9e-159	Proliferative PA1 CNCC	rad51ap1
4.5e-163	2.70814	0.282	0.041	1.21e-158	Proliferative PA1 CNCC	mad2l1bp
8.57e-162	1.57942	0.652	0.22	2.31e-157	Proliferative PA1 CNCC	nkd2a
1.87e-161	0.571689	1	1	5.04e-157	Proliferative PA1 CNCC	si:dkey-151g10.6
2.61e-161	2.57253	0.308	0.05	7.04e-157	Proliferative PA1 CNCC	si:ch73-274k23.1
6.99e-161	1.9449	0.542	0.163	1.88e-156	Proliferative PA1 CNCC	meis1a
7.14e-161	0.548066	1	0.999	1.92e-156	Proliferative PA1 CNCC	rpl10a
1.28e-160	2.06513	0.426	0.097	3.46e-156	Proliferative PA1 CNCC	arhgap11a
1.87e-160	0.713419	1	0.998	5.04e-156	Proliferative PA1 CNCC	hmga1a
2.32e-160	2.17217	0.403	0.088	6.26e-156	Proliferative PA1 CNCC	kntc1
2.89e-160	1.09916	0.769	0.282	7.78e-156	Proliferative PA1 CNCC	bhmt
9.41e-160	0.496526	1	0.999	2.53e-155	Proliferative PA1 CNCC	rps23
9.75e-160	2.05666	0.429	0.1	2.63e-155	Proliferative PA1 CNCC	CABZ01058261.1
1.8e-159	1.16546	0.755	0.265	4.84e-155	Proliferative PA1 CNCC	fibina
2.68e-159	1.26449	0.89	0.461	7.23e-155	Proliferative PA1 CNCC	si:ch211-156b7.4
3.12e-159	0.507341	1	1	8.4e-155	Proliferative PA1 CNCC	rpl7a
5.85e-159	1.63191	0.628	0.213	1.58e-154	Proliferative PA1 CNCC	lin52
6.71e-159	0.563576	1	0.999	1.81e-154	Proliferative PA1 CNCC	rpl3
1.02e-158	1.51637	0.628	0.207	2.75e-154	Proliferative PA1 CNCC	cenpf
2.07e-158	0.770175	1	0.956	5.56e-154	Proliferative PA1 CNCC	seta
5.18e-158	2.0589	0.428	0.1	1.4e-153	Proliferative PA1 CNCC	pane1
6.99e-158	0.549181	1	1	1.88e-153	Proliferative PA1 CNCC	rpl7
8.56e-158	1.54987	0.632	0.21	2.31e-153	Proliferative PA1 CNCC	cdc42ep5
1.34e-157	1.32465	0.654	0.219	3.6e-153	Proliferative PA1 CNCC	nusap1
2.33e-157	0.503326	1	0.999	6.27e-153	Proliferative PA1 CNCC	rpl18a
4.8e-157	0.515009	1	1	1.29e-152	Proliferative PA1 CNCC	rpl21
1.33e-156	1.67573	0.51	0.138	3.59e-152	Proliferative PA1 CNCC	ccnf
1.7e-156	1.9058	0.448	0.109	4.57e-152	Proliferative PA1 CNCC	g2e3
2.41e-156	1.18148	0.918	0.631	6.48e-152	Proliferative PA1 CNCC	sumo3b
3.28e-156	1.03481	0.832	0.317	8.84e-152	Proliferative PA1 CNCC	pdgfra
1.79e-155	1.77431	0.517	0.145	4.81e-151	Proliferative PA1 CNCC	kif20bb
1.84e-155	0.537861	1	0.999	4.96e-151	Proliferative PA1 CNCC	rps12
2.7e-155	2.19192	0.377	0.079	7.27e-151	Proliferative PA1 CNCC	racgap1
2.8e-155	1.43501	0.638	0.209	7.55e-151	Proliferative PA1 CNCC	arhgap31
2.9e-155	1.1339	0.789	0.302	7.81e-151	Proliferative PA1 CNCC	lpar1
4.32e-155	1.95905	0.479	0.128	1.16e-150	Proliferative PA1 CNCC	chaf1b
2.45e-154	2.10018	0.42	0.099	6.6e-150	Proliferative PA1 CNCC	si:dkey-185e18.7
6.16e-154	0.962978	0.986	0.86	1.66e-149	Proliferative PA1 CNCC	nap1l1
1.62e-153	0.528914	1	1	4.35e-149	Proliferative PA1 CNCC	rplp0
2.08e-153	1.27515	0.718	0.26	5.6e-149	Proliferative PA1 CNCC	cspg4
2.66e-153	0.526708	1	1	7.16e-149	Proliferative PA1 CNCC	rps2
2.81e-153	2.34532	0.342	0.066	7.58e-149	Proliferative PA1 CNCC	si:ch211-266i6.3
3.07e-153	0.515253	1	0.999	8.26e-149	Proliferative PA1 CNCC	rpl23a
4.74e-153	0.507165	1	1	1.28e-148	Proliferative PA1 CNCC	rps24
7.78e-153	1.64167	0.671	0.253	2.1e-148	Proliferative PA1 CNCC	wnt5b
8.01e-153	1.76589	0.513	0.145	2.16e-148	Proliferative PA1 CNCC	prtfdc1
8.03e-153	0.522407	1	0.999	2.16e-148	Proliferative PA1 CNCC	rpl26
1.08e-152	1.47671	0.563	0.165	2.91e-148	Proliferative PA1 CNCC	mir199-2
2.18e-152	1.57844	0.784	0.4	5.87e-148	Proliferative PA1 CNCC	dlx5a
2.67e-152	2.47888	0.305	0.052	7.2e-148	Proliferative PA1 CNCC	nsl1
2.84e-152	1.3522	0.772	0.322	7.66e-148	Proliferative PA1 CNCC	vasna
9.75e-152	1.48911	0.657	0.232	2.63e-147	Proliferative PA1 CNCC	si:dkey-6n21.12
8.39e-151	2.56889	0.316	0.058	2.26e-146	Proliferative PA1 CNCC	cks2
1.45e-150	2.27127	0.365	0.076	3.91e-146	Proliferative PA1 CNCC	ncaph2
1.78e-149	0.492287	1	0.999	4.8e-145	Proliferative PA1 CNCC	rps9
1.84e-149	1.18596	0.916	0.542	4.95e-145	Proliferative PA1 CNCC	hmga2
2.01e-149	2.4864	0.31	0.055	5.41e-145	Proliferative PA1 CNCC	haus5
2.36e-149	0.496257	1	1	6.35e-145	Proliferative PA1 CNCC	rps20
3.76e-149	2.51539	0.315	0.057	1.01e-144	Proliferative PA1 CNCC	fancd2
1.22e-148	1.90442	0.413	0.097	3.28e-144	Proliferative PA1 CNCC	si:dkey-25o16.4
2.66e-148	1.94063	0.45	0.117	7.18e-144	Proliferative PA1 CNCC	rargb
3.17e-148	0.612148	1	0.992	8.54e-144	Proliferative PA1 CNCC	ran
8.56e-148	2.28064	0.349	0.071	2.3e-143	Proliferative PA1 CNCC	si:dkey-23a13.7
1.11e-147	1.02738	0.736	0.265	2.98e-143	Proliferative PA1 CNCC	colec12
2.83e-147	1.23218	0.772	0.314	7.63e-143	Proliferative PA1 CNCC	myo10
3.99e-147	1.58528	0.629	0.228	1.08e-142	Proliferative PA1 CNCC	jpt2
6.78e-147	0.761907	0.998	0.959	1.83e-142	Proliferative PA1 CNCC	tma7
1.33e-146	1.15325	0.886	0.442	3.59e-142	Proliferative PA1 CNCC	LO018188.1
3.22e-146	2.19042	0.368	0.08	8.68e-142	Proliferative PA1 CNCC	ube2t
3.67e-146	1.73019	0.489	0.138	9.89e-142	Proliferative PA1 CNCC	nradd
3.75e-146	1.54561	0.562	0.175	1.01e-141	Proliferative PA1 CNCC	CU929237.1
1.01e-144	1.31222	0.769	0.335	2.71e-140	Proliferative PA1 CNCC	bub3
1.18e-144	0.488463	1	0.999	3.18e-140	Proliferative PA1 CNCC	rps4x
1.59e-144	1.65291	0.488	0.136	4.28e-140	Proliferative PA1 CNCC	XLOC-003136
4.1e-144	0.646833	1	0.987	1.11e-139	Proliferative PA1 CNCC	rpl22l1
8.35e-144	0.482653	1	1	2.25e-139	Proliferative PA1 CNCC	rpl9
2.74e-143	0.469325	1	0.999	7.37e-139	Proliferative PA1 CNCC	rpl13a
2.96e-143	1.89252	0.473	0.133	7.98e-139	Proliferative PA1 CNCC	mier1a
3.57e-142	1.05477	0.939	0.609	9.63e-138	Proliferative PA1 CNCC	ahcy
1.49e-141	1.58271	0.534	0.162	4.01e-137	Proliferative PA1 CNCC	sdr16c5b
3.2e-141	2.16129	0.383	0.09	8.61e-137	Proliferative PA1 CNCC	wdr76
5.33e-141	1.26495	0.759	0.313	1.44e-136	Proliferative PA1 CNCC	ptbp1b
6.24e-141	1.72646	0.471	0.129	1.68e-136	Proliferative PA1 CNCC	rassf8a
7.93e-141	0.472103	1	0.999	2.14e-136	Proliferative PA1 CNCC	rps11
1.06e-140	1.64042	0.611	0.224	2.85e-136	Proliferative PA1 CNCC	rfc1
1.32e-140	2.04073	0.373	0.084	3.55e-136	Proliferative PA1 CNCC	dbf4b
2.02e-140	1.97562	0.43	0.112	5.44e-136	Proliferative PA1 CNCC	hand2
2.71e-140	1.38279	0.62	0.216	7.31e-136	Proliferative PA1 CNCC	prkd3
3.21e-140	1.29782	0.742	0.319	8.65e-136	Proliferative PA1 CNCC	ctdp1
2.64e-139	1.588	0.587	0.204	7.11e-135	Proliferative PA1 CNCC	prim2
3.07e-139	1.75389	0.421	0.105	8.27e-135	Proliferative PA1 CNCC	si:dkey-57a22.11
4.37e-139	1.49489	0.71	0.299	1.18e-134	Proliferative PA1 CNCC	rgmd
4.9e-139	1.69218	0.567	0.195	1.32e-134	Proliferative PA1 CNCC	rfc3
6.24e-139	1.35878	0.605	0.2	1.68e-134	Proliferative PA1 CNCC	phldb2a
9.66e-139	2.35096	0.313	0.061	2.6e-134	Proliferative PA1 CNCC	neil1
1.4e-138	0.479852	1	1	3.77e-134	Proliferative PA1 CNCC	rpl23
1.51e-138	1.9055	0.484	0.145	4.06e-134	Proliferative PA1 CNCC	pold1
2.29e-138	1.27453	0.677	0.248	6.15e-134	Proliferative PA1 CNCC	six1a
4.52e-138	0.603111	1	0.991	1.22e-133	Proliferative PA1 CNCC	rpl5a
5.96e-138	0.731872	0.9	0.435	1.6e-133	Proliferative PA1 CNCC	col5a1
9.77e-138	1.99976	0.4	0.099	2.63e-133	Proliferative PA1 CNCC	gins1
1.02e-137	0.459421	1	0.999	2.75e-133	Proliferative PA1 CNCC	rpsa
1.16e-137	1.9339	0.391	0.093	3.13e-133	Proliferative PA1 CNCC	sgo1
4.61e-137	2.5764	0.27	0.045	1.24e-132	Proliferative PA1 CNCC	ccnb2
7.31e-137	1.03443	0.924	0.639	1.97e-132	Proliferative PA1 CNCC	pin1
8.51e-137	2.62392	0.253	0.039	2.29e-132	Proliferative PA1 CNCC	tube1
3.36e-136	0.479553	1	1	9.04e-132	Proliferative PA1 CNCC	rps15a
6.41e-136	2.65959	0.262	0.043	1.73e-131	Proliferative PA1 CNCC	blm
1.79e-135	2.33202	0.307	0.059	4.83e-131	Proliferative PA1 CNCC	dsn1
1.88e-135	0.731602	0.994	0.953	5.05e-131	Proliferative PA1 CNCC	sub1a
1.28e-134	1.75217	0.427	0.112	3.45e-130	Proliferative PA1 CNCC	prc1a
2.2e-134	1.5747	0.513	0.158	5.94e-130	Proliferative PA1 CNCC	epha2b
2.47e-134	2.28689	0.345	0.076	6.66e-130	Proliferative PA1 CNCC	CABZ01072848.1
2.91e-134	0.4688	1	1	7.84e-130	Proliferative PA1 CNCC	rps29
5.02e-134	0.441597	1	1	1.35e-129	Proliferative PA1 CNCC	rps25
1.58e-133	1.9011	0.435	0.119	4.26e-129	Proliferative PA1 CNCC	si:ch211-156j16.1
2.21e-133	0.498748	1	0.999	5.96e-129	Proliferative PA1 CNCC	rpl12
3.35e-133	1.52832	0.587	0.206	9.03e-129	Proliferative PA1 CNCC	stox1
6.42e-133	1.68862	0.49	0.149	1.73e-128	Proliferative PA1 CNCC	gstr
7.16e-133	1.52919	0.611	0.23	1.93e-128	Proliferative PA1 CNCC	dlx6a
1.24e-132	0.445864	1	0.999	3.33e-128	Proliferative PA1 CNCC	rpl10
2.1e-132	1.76228	0.44	0.12	5.64e-128	Proliferative PA1 CNCC	birc5a
4.4e-132	0.479288	1	0.999	1.19e-127	Proliferative PA1 CNCC	rpl11
5.47e-132	0.448752	1	0.999	1.47e-127	Proliferative PA1 CNCC	rps5
5.61e-132	0.475495	1	0.999	1.51e-127	Proliferative PA1 CNCC	rps6
1.31e-131	1.88626	0.382	0.092	3.53e-127	Proliferative PA1 CNCC	ect2
1.34e-131	1.69393	0.426	0.112	3.6e-127	Proliferative PA1 CNCC	cped1
1.35e-131	1.26149	0.785	0.374	3.64e-127	Proliferative PA1 CNCC	mif
2.54e-131	0.457216	1	0.999	6.83e-127	Proliferative PA1 CNCC	rps27a
4.74e-131	0.996697	0.913	0.575	1.28e-126	Proliferative PA1 CNCC	trps1
6.19e-131	2.13792	0.342	0.076	1.67e-126	Proliferative PA1 CNCC	mis18bp1
6.36e-131	1.53781	0.679	0.295	1.71e-126	Proliferative PA1 CNCC	fen1
1.97e-130	1.72523	0.465	0.135	5.31e-126	Proliferative PA1 CNCC	sall4
5.64e-130	0.943036	0.965	0.864	1.52e-125	Proliferative PA1 CNCC	rbbp4
8.89e-130	0.449055	1	1	2.39e-125	Proliferative PA1 CNCC	rpl18
1.1e-129	2.35854	0.291	0.056	2.97e-125	Proliferative PA1 CNCC	swi5
1.79e-129	1.65573	0.428	0.115	4.82e-125	Proliferative PA1 CNCC	itga8
2.17e-129	0.438183	1	0.999	5.85e-125	Proliferative PA1 CNCC	rpl17
4.23e-129	0.432496	1	1	1.14e-124	Proliferative PA1 CNCC	rpl13
5.09e-129	2.57249	0.26	0.044	1.37e-124	Proliferative PA1 CNCC	ska1
5.25e-129	0.449925	1	1	1.41e-124	Proliferative PA1 CNCC	rps14
5.9e-129	0.494889	1	0.998	1.59e-124	Proliferative PA1 CNCC	rps17
6.16e-129	0.643947	1	0.999	1.66e-124	Proliferative PA1 CNCC	hmgn2
1.1e-128	0.47804	1	1	2.96e-124	Proliferative PA1 CNCC	rps28
1.16e-128	1.56806	0.586	0.212	3.12e-124	Proliferative PA1 CNCC	crabp2b
2.04e-128	0.446699	1	1	5.49e-124	Proliferative PA1 CNCC	rpl8
5.13e-128	1.84389	0.457	0.136	1.38e-123	Proliferative PA1 CNCC	tyms
8.84e-128	0.526157	1	0.999	2.38e-123	Proliferative PA1 CNCC	cirbpa
9.7e-128	1.40423	0.618	0.231	2.61e-123	Proliferative PA1 CNCC	ptgr1
1.29e-127	1.41582	0.534	0.171	3.48e-123	Proliferative PA1 CNCC	iqgap1
2.46e-127	0.428722	1	0.999	6.63e-123	Proliferative PA1 CNCC	rps10
4.98e-127	1.52649	0.464	0.133	1.34e-122	Proliferative PA1 CNCC	ttk
2.97e-126	1.86368	0.432	0.123	7.99e-122	Proliferative PA1 CNCC	orc4
3.2e-126	1.93837	0.358	0.085	8.62e-122	Proliferative PA1 CNCC	enpp1
4.6e-126	0.446961	1	0.999	1.24e-121	Proliferative PA1 CNCC	rps13
4.87e-126	2.07669	0.366	0.09	1.31e-121	Proliferative PA1 CNCC	prim1
6.42e-126	1.43414	0.612	0.233	1.73e-121	Proliferative PA1 CNCC	parp2
9.4e-126	1.3895	0.555	0.185	2.53e-121	Proliferative PA1 CNCC	rin3
1.05e-125	1.76141	0.415	0.113	2.84e-121	Proliferative PA1 CNCC	cep192
1.89e-125	1.39628	0.647	0.264	5.08e-121	Proliferative PA1 CNCC	mad1l1
3.47e-125	1.71858	0.429	0.12	9.36e-121	Proliferative PA1 CNCC	marveld1
7.81e-125	2.35416	0.28	0.053	2.1e-120	Proliferative PA1 CNCC	traip
1.9e-124	1.552	0.455	0.131	5.12e-120	Proliferative PA1 CNCC	abtb2b
2.06e-124	2.35326	0.283	0.055	5.56e-120	Proliferative PA1 CNCC	si:dkey-170l10.1
2.17e-124	1.67069	0.459	0.137	5.84e-120	Proliferative PA1 CNCC	cenpw
2.8e-124	0.44732	1	1	7.55e-120	Proliferative PA1 CNCC	rpl36a
5.91e-124	1.26762	0.631	0.245	1.59e-119	Proliferative PA1 CNCC	ube2c
8.29e-124	2.10853	0.328	0.073	2.23e-119	Proliferative PA1 CNCC	adhfe1
1.02e-123	1.26472	0.696	0.294	2.76e-119	Proliferative PA1 CNCC	usp1
2.3e-123	1.31589	0.552	0.184	6.21e-119	Proliferative PA1 CNCC	ppfibp1a
3.31e-123	1.39888	0.53	0.172	8.91e-119	Proliferative PA1 CNCC	tmem119b
4.34e-123	1.09259	0.853	0.475	1.17e-118	Proliferative PA1 CNCC	pleca
8.43e-123	1.64213	0.534	0.188	2.27e-118	Proliferative PA1 CNCC	phf6
2.2e-122	0.456408	1	0.999	5.93e-118	Proliferative PA1 CNCC	rpl15
2.66e-122	1.24367	0.719	0.32	7.17e-118	Proliferative PA1 CNCC	bmpr1ab
4.2e-122	0.437365	1	1	1.13e-117	Proliferative PA1 CNCC	rpl24
8.12e-122	1.52835	0.529	0.182	2.19e-117	Proliferative PA1 CNCC	LOC100334559
1.97e-121	2.32494	0.296	0.062	5.29e-117	Proliferative PA1 CNCC	cenpq
2.06e-121	1.38403	0.733	0.368	5.54e-117	Proliferative PA1 CNCC	CR848683.2
3.01e-121	1.00495	0.634	0.247	8.1e-117	Proliferative PA1 CNCC	zgc:110339
1.4e-120	1.07299	0.646	0.241	3.78e-116	Proliferative PA1 CNCC	mrc2
2.46e-120	1.91498	0.383	0.101	6.61e-116	Proliferative PA1 CNCC	xrcc5
5.09e-120	0.879243	0.956	0.671	1.37e-115	Proliferative PA1 CNCC	dock1
1.45e-119	0.807183	0.786	0.342	3.89e-115	Proliferative PA1 CNCC	sgcd
2.1e-119	1.3059	0.568	0.201	5.67e-115	Proliferative PA1 CNCC	MDFI
2.26e-119	0.420499	1	0.999	6.09e-115	Proliferative PA1 CNCC	uba52
[truncated: 12,464 more rows]
