# Supplementary material for: Neanderthal-derived variants increase SOX9 enhancer activity in craniofacial progenitors that shape jaw development
Source: Development. 2025 Nov 10;152(21):dev204779. doi: 10.1242/dev.204779 (PMC12669974; doi:10.1242/dev.204779)
Supplement: Table S2. A large proportion of cells from CNCC clusters exhibit fluorescent reporter expression. [file develop-152-204779-TableS2.xlsx]

## Sheet: Table S2
Cell-types	eGFP-only	mCherry-only	Both	Negative	eGFP-total	mCherry-total	eGFP-percent	mCherry-percent	eGFP-mCherry-combined-percent
Pyramidal neurons	5	26	3	195	8	29	0.0349345	0.126638	0.148472
Mature neuron	74	81	13	1010	87	94	0.073854	0.0797963	0.142615
Neuron prog	134	158	28	437	162	186	0.214003	0.245707	0.422721
Neural prog, spinal	119	101	4	891	123	105	0.110314	0.0941704	0.200897
Neural/glial prog	91	114	14	718	105	128	0.11206	0.136606	0.233725
Neural SC	144	162	17	412	161	179	0.219048	0.243537	0.439456
FN CNCC	111	84	34	358	145	118	0.247019	0.201022	0.390119
Prol PA1 CNCC	225	270	122	252	347	392	0.39931	0.451093	0.710012
PA1 CNCC	529	581	262	688	791	843	0.383981	0.409223	0.666019
Combined neural crest clusters	754	851	384	940	1138	1235	0.388529	0.421646	0.679071
