# Supplementary material for: Neanderthal-derived variants increase SOX9 enhancer activity in craniofacial progenitors that shape jaw development
Source: Development. 2025 Nov 10;152(21):dev204779. doi: 10.1242/dev.204779 (PMC12669974; doi:10.1242/dev.204779)
Supplement: Table S3. Several TFBSs gain predicted binding affinity due to Neanderthal-derived SNV1. [file develop-152-204779-TableS3.xlsx]

## Sheet: Table S3
webpage	https://opera.autosome.org/perfectosape
command	SNV1-Neanderthal_Human AGCAGCAGGCACCTGACTCA[C/T]ATTCCTGGCGGAGAGGAAGG
pvalue_cutoff	0.0005
fold_change_cutoff	4
TFBS motif collection	# SNP name	motif	position 1	orientation 1	word 1 (Ne)	position 2	orientation 2	word 2 (Hu)	allele 1/allele 2	P-value 1 (Ne)	P-value 2 (Hu)	Fold change	log2(Fold change)	Prediction	Zebrafish ortholog 1	Zebrafish ortholog 2
HOCOMOCO v11 (human)	SNV1	TEAD4_HUMAN.H11MO.0.A	-1	direct	aCattcctggcgg	-1	direct	aTattcctggcgg	C/T	3.49336e-06	0.000378132	0.00923848	-6.75813	Predicted Neanderthal gain of TFBS	tead4
HOCOMOCO v11 (human)	SNV1	TEAD1_HUMAN.H11MO.0.A	-1	direct	aCattcctggcg	-1	direct	aTattcctggcg	C/T	5.92879e-06	0.000532262	0.0111389	-6.48826	Predicted Neanderthal gain of TFBS	tead1a	tead1b
HT-SELEX	SNV1	TEAD4	-2	direct	caCattcctg	-2	direct	caTattcctg	C/T	1.47743e-05	0.00121937	0.0121163	-6.3669	Predicted Neanderthal gain of TFBS	tead4
HT-SELEX	SNV1	TEAD3_2	-1	direct	aCattcct	-1	direct	aTattcct	C/T	3.73762e-05	0.00225825	0.016551	-5.91694	Predicted Neanderthal gain of TFBS	tead3a	tead3b
HT-SELEX	SNV1	TEAD1_1	-2	direct	caCattcctg	-2	direct	caTattcctg	C/T	2.81294e-05	0.001411	0.0199358	-5.64849	Predicted Neanderthal gain of TFBS	tead1a	tead1b
HOCOMOCO v11 (human)	SNV1	TEAD2_HUMAN.H11MO.0.D	-3	direct	tcaCattcctgg	-3	direct	tcaTattcctgg	C/T	4.4604e-07	1.66245e-05	0.0268304	-5.21999	Predicted Neanderthal gain of TFBS
Swiss Regulon	SNV1	TEAD1.p2	-2	direct	caCattcctggc	-2	direct	caTattcctggc	C/T	1.10228e-06	3.81365e-05	0.0289036	-5.11261	Predicted Neanderthal gain of TFBS	tead1a	tead1b
JASPAR	SNV1	MA0090.1 TEAD1	-2	direct	caCattcctggc	-2	direct	caTattcctggc	C/T	5.54195e-06	0.000180607	0.0306851	-5.02632	Predicted Neanderthal gain of TFBS	tead1a	tead1b
HOCOMOCO v11 (human)	SNV1	BMAL1_HUMAN.H11MO.0.A	-5	revcomp	ggaatGtgagt	-5	revcomp	ggaatAtgagt	C/T	0.00048265	0.00901871	0.0535166	-4.22387	Predicted Neanderthal gain of TFBS	bmal1a	bmal1b
HT-SELEX	SNV1	TEAD3_1	-10	direct	acctgactcaCattcct	-10	direct	acctgactcaTattcct	C/T	0.000210614	0.00374759	0.0561997	-4.15329	Predicted Neanderthal gain of TFBS	tead3a	tead3b
HOCOMOCO v11 (human)	SNV1	SOX21_HUMAN.H11MO.0.D	-8	revcomp	caggaatGtgagtcag	-8	revcomp	caggaatAtgagtcag	C/T	0.000243893	0.0033993	0.0717479	-3.80092	Predicted Neanderthal gain of TFBS	sox21a	sox21b
HOCOMOCO v11 (human)	SNV1	SOX1_HUMAN.H11MO.0.D	-8	revcomp	caggaatGtgagtcag	-8	revcomp	caggaatAtgagtcag	C/T	6.85626e-05	0.000825664	0.0830394	-3.59006	Predicted Neanderthal gain of TFBS	sox1a	sox1b
HT-SELEX	SNV1	SOX15_3	-8	direct	ctgactcaCattcct	-8	direct	ctgactcaTattcct	C/T	1.8322e-05	0.000208941	0.0876898	-3.51145	Predicted Neanderthal gain of TFBS
HT-SELEX	SNV1	SOX3_3	-9	revcomp	caggaatGtgagtcagg	-9	direct	cctgactcaTattcctg	C/T	5.92533e-05	0.000646969	0.0915861	-3.44873	Predicted Neanderthal gain of TFBS	sox3
HOCOMOCO v11 (human)	SNV1	RORG_HUMAN.H11MO.0.C	-7	revcomp	gaatGtgagtca	-7	revcomp	gaatAtgagtca	C/T	3.12797e-06	2.71122e-05	0.115371	-3.11564	Predicted Neanderthal gain of TFBS	rorca	rorcb
HOCOMOCO v11 (human)	SNV1	FOXP3_HUMAN.H11MO.0.D	-5	revcomp	aatGtgagt	-5	revcomp	aatAtgagt	C/T	0.000230718	0.00198107	0.116462	-3.10207	Predicted Neanderthal gain of TFBS	foxp3a
HT-SELEX	SNV1	ZBTB49	-3	revcomp	ctccgccaggaatGtga	-3	revcomp	ctccgccaggaatAtga	C/T	0.000157192	0.00134519	0.116854	-3.09722	Predicted Neanderthal gain of TFBS	zbtb49
JASPAR	SNV1	MA0598.1 EHF	0	direct	Cattcctg	0	direct	Tattcctg	C/T	0.000289515	0.00214927	0.134704	-2.89214	Predicted Neanderthal gain of TFBS	ehf
HT-SELEX	SNV1	SRY_4	-7	direct	tgactcaCattcc	-7	direct	tgactcaTattcc	C/T	5.6406e-05	0.000417108	0.135231	-2.8865	Predicted Neanderthal gain of TFBS
HOCOMOCO v11 (human)	SNV1	NR1D1_HUMAN.H11MO.0.B	-12	revcomp	aggaatGtgagtcaggtgc	-12	revcomp	aggaatAtgagtcaggtgc	C/T	1.74884e-05	0.000117248	0.149157	-2.74509	Predicted Neanderthal gain of TFBS	nr1d1
Swiss Regulon	SNV1	EP300.p2	-4	revcomp	gccaggaatGtgag	-4	revcomp	gccaggaatAtgag	C/T	0.000343063	0.00219112	0.15657	-2.67512	Predicted Neanderthal gain of TFBS	ep300a	ep300b
HOCOMOCO v11 (human)	SNV1	SOX8_HUMAN.H11MO.0.D	-7	direct	tgactcaCattcctgg	-7	direct	tgactcaTattcctgg	C/T	0.00025605	0.00163521	0.156585	-2.67498	Predicted Neanderthal gain of TFBS	sox8a	sox8b
HT-SELEX	SNV1	SOX8_2	-6	revcomp	aggaatGtgagtc	-6	revcomp	aggaatAtgagtc	C/T	5.92065e-05	0.000343111	0.172558	-2.53485	Predicted Neanderthal gain of TFBS	sox8a	sox8b
HT-SELEX	SNV1	SOX8_7	-6	revcomp	aggaatGtgagtc	-6	revcomp	aggaatAtgagtc	C/T	8.70816e-05	0.000435884	0.199781	-2.32351	Predicted Neanderthal gain of TFBS	sox8a	sox8b
HT-SELEX	SNV1	SOX9_7	-9	revcomp	caggaatGtgagtcagg	-9	revcomp	caggaatAtgagtcagg	C/T	4.64174e-05	0.000232202	0.199901	-2.32264	Predicted Neanderthal gain of TFBS	sox9a	sox9b
HT-SELEX	SNV1	SOX2_6	-8	direct	ctgactcaCattcct	-8	revcomp	aggaatAtgagtcag	C/T	1.9287e-05	8.33337e-05	0.231443	-2.11127	Predicted Neanderthal gain of TFBS	sox2
HT-SELEX	SNV1	JDP2_5	-8	direct	ctgactcaC	-8	direct	ctgactcaT	C/T	0.000215454	3.5785e-05	6.0208	2.58995	Predicted Neanderthal loss of TFBS	jdp2a	jdp2b
JASPAR	SNV1	MA0462.1 BATF+JUN	-7	revcomp	aatGtgagtca	-7	revcomp	aatAtgagtca	C/T	0.000615768	3.56832e-06	172.565	7.431	Predicted Neanderthal loss of TFBS	batf	jun
