# Supplementary material for: Neanderthal-derived variants increase SOX9 enhancer activity in craniofacial progenitors that shape jaw development
Source: Development. 2025 Nov 10;152(21):dev204779. doi: 10.1242/dev.204779 (PMC12669974; doi:10.1242/dev.204779)
Supplement: Table S4. Several TFBSs gain predicted binding affinity due to Neanderthal-derived SNV2. [file develop-152-204779-TableS4.xlsx]

## Sheet: Table S4
webpage	https://opera.autosome.org/perfectosape
command	SNV2-Neanderthal_Human GTTAGCGCGGAGGCGAC[G/C]CGGCTATGAGGCAGGAAGCA
pvalue_cutoff	0.0005
fold_change_cutoff	4
TFBS motif collection	# SNP name	motif	position 1	orientation 1	word 1 (Ne)	position 2	orientation 2	word 2 (Hu)	allele 1/allele 2	P-value 1 (Ne)	P-value 2 (Hu)	Fold change	log2(Fold change)	Prediction	Zebrafish ortholog 1	Zebrafish ortholog 2
HOCOMOCO v11 (human)	SNV2	XBP1_HUMAN.H11MO.0.D	-6	direct	ggcgacGcggc	-6	direct	ggcgacCcggc	G/C	4.636e-05	0.00163494	0.0283557	-5.14022	Predicted Neanderthal gain of TFBS	xbp1
SwissRegulon	SNV2	XBP1.p3	-3	revcomp	atagccgCgtc	-3	revcomp	atagccgGgtc	G/C	0.00022083	0.00581321	0.0379876	-4.71833	Predicted Neanderthal gain of TFBS	xbp1
HT-SELEX	SNV2	XBP1_2	-6	revcomp	atagccgCgtcgcc	-6	revcomp	atagccgGgtcgcc	G/C	0.000268821	0.00706729	0.0380374	-4.71644	Predicted Neanderthal gain of TFBS	xbp1
SwissRegulon	SNV2	FOXN1.p2	-6	direct	ggcgacGcggc	-6	direct	ggcgacCcggc	G/C	0.000181857	0.00374582	0.0485493	-4.36441	Predicted Neanderthal gain of TFBS	foxn1
HT-SELEX	SNV2	CREB3L2_2	-6	revcomp	agccgCgtcgcc	-6	revcomp	agccgGgtcgcc	G/C	0.000255987	0.00356869	0.0717312	-3.80126	Predicted Neanderthal gain of TFBS	creb3l2
SwissRegulon	SNV2	TFAP2B.p2	-13	direct	gcgcggaggcgacGcg	-13	direct	gcgcggaggcgacCcg	G/C	0.000282238	0.00323689	0.0871942	-3.51962	Predicted Neanderthal gain of TFBS	tfap2b
HOCOMOCO v11 (human)	SNV2	CR3L1_HUMAN.H11MO.0.D	-5	direct	gcgacGcggct	-5	direct	gcgacCcggct	G/C	0.00037633	0.00408927	0.0920286	-3.44177	Predicted Neanderthal gain of TFBS	creb3l1
SwissRegulon	SNV2	PAX5.p2	-16	direct	ttagcgcggaggcgacGcgg	-16	direct	ttagcgcggaggcgacCcgg	G/C	0.000397157	0.00253633	0.156587	-2.67496	Predicted Neanderthal gain of TFBS	pax5
HOCOMOCO v11 (human)	SNV2	WT1_HUMAN.H11MO.0.C	-13	direct	gcgcggaggcgacGcggcta	-13	direct	gcgcggaggcgacCcggcta	G/C	0.000482731	0.0025363	0.190329	-2.39343	Predicted Neanderthal gain of TFBS	wt1a	wt1b
HT-SELEX	SNV2	SPDEF_1	-2	direct	acGcggctatg	-2	direct	acCcggctatg	G/C	0.0018014	0.000342488	5.25976	2.395	Predicted Neanderthal loss of TFBS	spdef
