# Supplementary material for: Neanderthal-derived variants increase SOX9 enhancer activity in craniofacial progenitors that shape jaw development
Source: Development. 2025 Nov 10;152(21):dev204779. doi: 10.1242/dev.204779 (PMC12669974; doi:10.1242/dev.204779)
Supplement: Table S5. Genomic coordinates for human EC1.45 and Neanderthal variants. [file develop-152-204779-TableS5.xlsx]

## Sheet: Table S5
chrom	chromStart	chromEnd	name
chr17	68667716	68671257	EC1.45_hg19
chr17	68668082	68669082	Peak1_hg19
chr17	68670455	68671068	Peak2_hg19
chr17	68668412	68668677	min1_hg19
chr17	68670729	68670978	min2_hg19
chr17	68668388	68668388	Neanderthal_T-C_hg19
chr17	68668462	68668462	Neanderthal_G-C_hg19
chr17	68669022	68669022	Neanderthal_C-T_hg19
