# Supplementary material for: Neanderthal-derived variants increase SOX9 enhancer activity in craniofacial progenitors that shape jaw development
Source: Development. 2025 Nov 10;152(21):dev204779. doi: 10.1242/dev.204779 (PMC12669974; doi:10.1242/dev.204779)
Supplement: Table S6. Sequences of HCR RNA-FISH probes. [file develop-152-204779-TableS6.xlsx]

## Sheet: Table S6
Target	Number	Probe-binding Sequence
eGFP	1	ATggTgAgCAAgggCgAggAgCTgTTCACCggggTggTgCCCATCCTggTCg
eGFP	2	CTggACggCgACgTAAACggCCACAAgTTCAgCgTgTCCggCgAgggCgAgg
eGFP	3	CCCgTgCCCTggCCCACCCTCgTgACCACCCTgACCTACggCgTgCAgTgCT
eGFP	4	AgCCgCTACCCCgACCACATgAAgCAgCACgACTTCTTCAAgTCCgCCATgC
eGFP	5	ACCCgCgCCgAggTgAAgTTCgAgggCgACACCCTggTgAACCgCATCgAgC
eGFP	6	AAgggCATCgACTTCAAggAggACggCAACATCCTggggCACAAgCTggAgT
eGFP	7	AACTACAACAgCCACAACgTCTATATCATggCCgACAAgCAgAAgAACggCA
eGFP	8	AAggTgAACTTCAAgATCCgCCACAACATCgAggACggCAgCgTgCAgCTCg
eGFP	9	gATCACATggTCCTgCTggAgTTCgTgACCgCCgCCgggATCACTCTCggCA
eGFP	10	gACgAgCTATACAAgTAAAgCgCgCgCgACTCTAATTCCAACTgAgCgCCgg
eGFP	11	gCTACCATTACCAACTTgTCTggTgTCAAAAATAATAggCCTCCTAgggATC
eGFP	12	CCggACTAgATAACTgATCATAATCAgCCATACCACATTTgTAgAggTTTTA
eGFP	13	TgCTTTAAAAAACCTCCCACACCTCCCCCTgAACCTgAAACATAAAATgAAT
mCherry	1	TTCAAggTgCACATggAgggCTCCgTgAACggCCACgAgTTCgAgATCgAgg
mCherry	2	gAgggCgAgggCCgCCCCTACgAgggCACCCAgACCgCCAAgCTgAAggTgA
mCherry	3	AAgggTggCCCCCTgCCCTTCgCCTgggACATCCTgTCCCCTCAgTTCATgT
mCherry	4	ggCTCCAAggCCTACgTgAAgCACCCCgCCgACATCCCCgACTACTTgAAgC
mCherry	5	TCCTTCCCCgAgggCTTCAAgTgggAgCgCgTgATgAACTTCgAggACggCg
mCherry	6	gTggTgACCgTgACCCAggACTCCTCgCTCCAggACggCgAgTTCATCTACA
mCherry	7	gTgAAgCTgCgCggCACCAACTTCCCCTCCgACggCCCCgTAATgCAgAAgA
mCherry	8	ACgATgggCTgggAggCCTCCTCCgAgCggATgTACCCCgAggACggCgCCC
mCherry	9	AAgggCgAgATCAAgCAgAggCTgAAgCTgAAggACggCggCCACTACgACg
mCherry	10	AACgTCAACATCAAgTTggACATCACCTCCCACAACgAggACTACACCATCg
mCherry	11	gAACAgTACgAACgCgCCgAgggCCgCCACTCCACCggAggCATggACgAgC
mCherry	12	TACAAgTAAgAATTCCAACTgAgCgCCggTCgCTACCATTACCAACTTgTCT
mCherry	13	TgTCAAAAATAATAggCCTACTAgTgATCCACCggACTAgATAACTgATCAT
mCherry	14	TCAgCCATACCACATTTgTAgAggTTTTACTTgCTTTAAAAAACCTCCCACA
sox9a	1	AAATgCgTgCCTAAAAAAAgCgAgCACCgTggATTTgCAggAATTAAAAgCT
sox9a	2	AAAggATTTTTTggAggCgCgCTCgAATTCTCTgAgATCgTCCATCTACggT
sox9a	3	TCgCATgAATCTCCTCgACCCCTACCTgAAgATgACggATgAgCAAgAgAAg
sox9a	4	CCCgTCCgCCTCgggCTCAgACACTgAgAACACgCgCCCggCggAgAACAgC
sox9a	5	CCTggCTgCAgACgggACgCTCggAgACTTCAAgAAggACgAAgAggACAAg
sox9a	6	gCggAggAAgTCggTgAAgAACggCCAgAgCgAATCTgAAgACggCAgCgAA
sox9a	7	gACCCACATCTCgCCCAACgCCATCTTCAAAgCgCTCCAgCAggCggACTCg
sox9a	8	ggggCCgCCCACTCCTCCCACCACCCCgAAAACTgACACACAgCCAggCAAA
sox9a	9	ggATCTgAAACgAgAggCCCgTCCTCTTCAggAAAACACCggACgTCCgCTC
sox9a	10	ATTCgACgTCAATgAgTTTgACCAATACCTCCCgCCgAACggTCACCAgAAC
sox9a	11	ACCCTACgCTggAggATACgCCgCCTggATgACCAAACCCCAAAACggCAgC
sox9a	12	TCAAAgCAgCCAgCTgACCCCgCTgAACCCCgCAgAACCCgACCAgCCCCgA
sox9a	13	gACgCATATTAAAACCgAACAgCTCAgCCCgAgCCATTACAACgAgCAgCAg
sox9a	14	CTCTCCgCAgCACATCAgCTACggTTCCTTCAACgTTCAgCATCTCCAgCAT
sox9a	15	CAgCACTTCATTTCCCTCCATCACCAgAgCgCAgTACgACTATTCCgACAgC
sox9a	16	CCAgggCggCgCCAgCTCCTATTACACCCATgCTggAggTCAgAgCTCCggg
sox9a	17	gTACTCCACCTTCAgCTACATgAgCTCAAgCCAgAggCCCATgTACACACCC
sox9a	18	TgCTgACTCTACAggggTgCCCTCCATCCCTCAATCCAACCACAgTCCgCAg
sox9a	19	ATgTTCTACTTAATTTgCATgCCCATATgAgTCgTTTTggAACCACTTACCT
sox9a	20	AACAAAATgTAgTAAATCTAATAAATAATgTTCgTTCAgTgCATgATgggAA
