# Supplementary material for: Neanderthal-derived variants increase SOX9 enhancer activity in craniofacial progenitors that shape jaw development
Source: Development. 2025 Nov 10;152(21):dev204779. doi: 10.1242/dev.204779 (PMC12669974; doi:10.1242/dev.204779)
Supplement: Table S7. Initial cell counts for scRNA-seq and following analysis and filtering steps. [file develop-152-204779-TableS7.xlsx]

## Sheet: Table S7
	Number of cells after each filtering step
Sample	Cell calling	Quality control	Filtering cell types
Tg(Ne:GFP;Hu:Ch)	1117	635	407
Tg(Hu:GFP;Ne:Ch)	11810	9175	8467
